# Supplementary material for: Chromosome 1q21.2 and additional loci influence risk of spontaneous coronary artery dissection and myocardial infarction
Source: Nat Commun. 2020 Sep 4;11:4432. doi: 10.1038/s41467-020-17558-x (PMC7474092; doi:10.1038/s41467-020-17558-x)
Supplement: Supplementary file 3 — Supplementary Data 1 [file 41467_2020_17558_MOESM3_ESM.xlsx]

## Sheet: Supplementary data 1
Supplementary data 1. GWAS meta-analysis associations with P<5x10-8 (Full table). Results of the overall SCAD GWAS meta-analysis (total N=8903), including both males and females, and the females-only GWAS meta-analysis (total N=7891) are shown. Discovery GWAS and replication association analysis were all based on generalized mixed models in SAIGE, which uses the saddlepoint approximation (SPA) co…
SCAD meta-analysis
					Discovery (N=5,533)1								Replication (N=3,370)2								Meta-analysis
Locus	rsID	Gene	Imputation Rsq	Effect Allele	OR[95%CI]	β	s.e.	P	EAF	AF.Cases	AF.Controls		OR[95%CI]	β	s.e.	P	EAF	AF.Cases	AF.Controls		OR[95%CI]	β	s.e.	P	EAF	Direction
1q21.2	rs12740679	near C1orf51	0.9546	G	1.97[1.60-2.43]	0.678667	0.107638	2.88007e-10	0.256913	0.392593	0.249952		1.56[1.21-2.02]	0.446322	0.132152	0.000731922	0.25816	0.346626	0.253664		1.80[1.53-2.12]	0.586	0.0835	2.194e-12	0.2574	++
6p24.1	rs9349379	PHACTR1	0.99*	A	1.54[1.28-1.84]	0.429159	0.0932109	4.14105e-06	0.614585	0.677778	0.611343		1.43[1.13-1.81]	0.358717	0.119577	0.00270087	0.618249	0.674847	0.615373		1.50[1.29-1.73]	0.4025	0.0735	4.361e-08	0.616	--
12q13.3	rs11172113	LRP1	0.99*	T	1.52[1.26-1.83]	0.416869	0.0946156	1.05334e-05	0.606362	0.716667	0.600703		1.50[1.19-1.90]	0.408355	0.120147	0.000676812	0.604896	0.705521	0.599782		1.51[1.31-1.75]	0.4136	0.0743	2.633e-08	0.6058	--
21q22.11	rs28451064	near LINC00310	0.90468	G	1.71[1.29-2.28]	0.537958	0.145116	0.000209649	0.87448	0.933333	0.871461		1.99[1.40-2.83]	0.687457	0.179217	0.00012511	0.868101	0.944785	0.864203		1.82[1.46-2.27]	0.5972	0.1128	1.191e-07	0.872	++
SCAD females-only meta-analysis
					Discovery (N=4,895)3								Replication (N=2,996)4								Meta-analysis
Locus	rsID	Gene	Imputation Rsq	Effect Allele	OR[95%CI]	β	s.e.	P	EAF	AF.Cases	AF.Controls		OR[95%CI]	β	s.e.	P	EAF	AF.Cases	AF.Controls		OR[95%CI]	β	s.e.	P	EAF	Direction
1q21.2	rs12740679	near C1orf51	0.9546	G	2.07[1.65-2.59]	0.725712	0.114995	2.77584e-10	0.255975	0.400415	0.248496		1.51[1.15-1.98]	0.411102	0.138689	0.00303477	0.261849	0.34589	0.257544		1.82[1.53-2.16]	0.5975	0.0885	1.478e-11	0.2584	++
6p24.1	rs9349379	PHACTR1	0.99*	A	1.55[1.27-1.88]	0.435924	0.0993523	1.14579e-05	0.615832	0.674274	0.612806		1.38[1.08-1.77]	0.321372	0.126318	0.0109545	0.62016	0.664384	0.617895		1.48[1.27-1.72]	0.3921	0.0781	5.125e-07	0.6175	--
12q13.3	rs11172113	LRP1	0.99*	T	1.56[1.28-1.90]	0.443318	0.101199	1.1833e-05	0.609602	0.724066	0.603674		1.51[1.17-1.93]	0.409524	0.127269	0.00129191	0.60781	0.708904	0.602632		1.54[1.32-1.80]	0.4302	0.0792	5.589e-08	0.6089	--
21q22.11	rs28451064	near LINC00310	0.90468	G	1.84[1.35-2.50]	0.60906	0.155827	9.28443e-05	0.875077	0.939834	0.871723		2.13[1.47-3.10]	0.757243	0.191323	7.56035e-05	0.867991	0.952055	0.863684		1.95[1.54-2.47]	0.6682	0.1208	3.201e-08	0.8723	++
1. 270 cases vs. 5,263 ctrls, λGC=0.94
2. 163 cases vs. 3,207 ctrls, λGC=0.97
3. 241 case v.s. 4,654 ctrls, λGC=0.97
4. 146 case v.s. 2,850 ctrls, λGC=0.96
* Genotyped SNP
