# Supplementary material for: Chromosome 1q21.2 and additional loci influence risk of spontaneous coronary artery dissection and myocardial infarction
Source: Nat Commun. 2020 Sep 4;11:4432. doi: 10.1038/s41467-020-17558-x (PMC7474092; doi:10.1038/s41467-020-17558-x)
Supplement: Supplementary file 4 — Supplementary Data 2 [file 41467_2020_17558_MOESM4_ESM.xlsx]

## Sheet: Supplementary data 2
Supplementary data 2. All SNPs with association P < 0.0001 in the SCAD GWAS meta-analysis of SCAD discovery and replication groups (Ncases= 433, Ncontrols= 8,470), without LD pruning. Discovery GWAS and replication association analysis were all based on generalized mixed models in SAIGE, which uses the saddlepoint approximation (SPA) correction that accounts for case and control imbalances. GC co…
rsID	AF	Nearest Gene	CHR	BP	Allele1	Allele2	β	s.e.	P	Direction	cytoband	Genes +/- 250kb
rs12740679	0.2574	C1orf51	1	150262270	c	g	0.586	0.0835	2.194e-12	++	q21.2	MRPS21;ANP32E;VPS45;PLEKHO1;C1orf51;PRPF3;C1orf54;TARS2;RPRD2;ECM1;CA14;APH1A
rs1260387	0.7387	RPRD2	1	150371448	t	c	-0.5715	0.0828	5.262e-12	--	q21.3	MRPS21;ADAMTSL4;MCL1;ANP32E;PLEKHO1;ENSA;C1orf51;GOLPH3L;PRPF3;C1orf54;TARS2;RPRD2;ECM1;CA14;APH1A;MIR4257
rs377195216	0.2707	ECM1	1	150504062	t	c	0.5665	0.0824	6.204e-12	++	q21.3	HORMAD1;MRPS21;ADAMTSL4;MCL1;ENSA;C1orf51;GOLPH3L;PRPF3;TARS2;RPRD2;ECM1;CTSS;MIR4257
rs6693567	0.2645	ADAMTSL4	1	150510660	t	c	0.564	0.0824	7.446e-12	++	q21.3	HORMAD1;MRPS21;ADAMTSL4;MCL1;ENSA;GOLPH3L;PRPF3;TARS2;RPRD2;ECM1;CTSS;MIR4257
rs698915	0.7398	RPRD2	1	150388318	a	g	-0.5654	0.0828	8.694e-12	--	q21.3	MRPS21;ADAMTSL4;MCL1;ANP32E;ENSA;C1orf51;GOLPH3L;PRPF3;C1orf54;TARS2;RPRD2;ECM1;CA14;APH1A;MIR4257
rs7549396	0.7496	TARS2	1	150464603	a	g	-0.538	0.0833	1.038e-10	--	q21.3	HORMAD1;MRPS21;ADAMTSL4;MCL1;ENSA;C1orf51;GOLPH3L;PRPF3;C1orf54;TARS2;RPRD2;ECM1;CTSS;CA14;APH1A;MIR4257
rs1776270	0.3831	RPRD2	1	150369337	a	g	0.4756	0.0741	1.392e-10	++	q21.3	MRPS21;ADAMTSL4;MCL1;ANP32E;PLEKHO1;ENSA;C1orf51;GOLPH3L;PRPF3;C1orf54;TARS2;RPRD2;ECM1;CA14;APH1A;MIR4257
rs4970996	0.2552	ADAMTSL4	1	150506589	c	g	0.5336	0.0832	1.426e-10	++	q21.3	HORMAD1;MRPS21;ADAMTSL4;MCL1;ENSA;C1orf51;GOLPH3L;PRPF3;TARS2;RPRD2;ECM1;CTSS;MIR4257
rs9436117	0.7498	TARS2	1	150454885	a	g	-0.5342	0.0834	1.467e-10	--	q21.3	HORMAD1;MRPS21;ADAMTSL4;MCL1;ANP32E;ENSA;C1orf51;GOLPH3L;PRPF3;C1orf54;TARS2;RPRD2;ECM1;CTSS;CA14;APH1A;MIR4257
rs9126	0.3939	C1orf51	1	150259400	a	c	0.4667	0.0739	2.647e-10	++	q21.2	MRPS21;ANP32E;VPS45;PLEKHO1;C1orf51;PRPF3;C1orf54;TARS2;RPRD2;ECM1;CA14;APH1A
rs6693697	0.6061	MRPS21	1	150264106	t	c	-0.4667	0.0739	2.647e-10	--	q21.2	MRPS21;ANP32E;VPS45;PLEKHO1;C1orf51;PRPF3;C1orf54;TARS2;RPRD2;ECM1;CA14;APH1A
rs10888579	0.604	C1orf51	1	150261925	t	c	-0.4646	0.0738	3.128e-10	--	q21.2	MRPS21;ANP32E;VPS45;PLEKHO1;C1orf51;PRPF3;C1orf54;TARS2;RPRD2;ECM1;CA14;APH1A
rs10888578	0.396	C1orf51	1	150260993	t	c	0.4644	0.0738	3.192e-10	++	q21.2	MRPS21;ANP32E;VPS45;PLEKHO1;C1orf51;PRPF3;C1orf54;TARS2;RPRD2;ECM1;CA14;APH1A
rs12739706	0.396	C1orf51	1	150261653	c	g	0.4644	0.0738	3.192e-10	++	q21.2	MRPS21;ANP32E;VPS45;PLEKHO1;C1orf51;PRPF3;C1orf54;TARS2;RPRD2;ECM1;CA14;APH1A
rs7544900	0.396	C1orf51	1	150262333	a	c	0.4644	0.0738	3.192e-10	++	q21.2	MRPS21;ANP32E;VPS45;PLEKHO1;C1orf51;PRPF3;C1orf54;TARS2;RPRD2;ECM1;CA14;APH1A
rs11205355	0.5949	C1orf54	1	150252329	a	g	-0.4627	0.0738	3.578e-10	--	q21.2	MRPS21;ANP32E;VPS45;PLEKHO1;C1orf51;PRPF3;C1orf54;TARS2;RPRD2;ECM1;CA14;APH1A
rs7411534	0.3933	RPRD2	1	150447269	a	g	0.4633	0.0739	3.606e-10	++	q21.3	HORMAD1;MRPS21;ADAMTSL4;MCL1;ANP32E;ENSA;C1orf51;GOLPH3L;PRPF3;C1orf54;TARS2;RPRD2;ECM1;CA14;APH1A;MIR4257
rs11205382	0.6068	RPRD2	1	150442466	a	g	-0.4631	0.0739	3.656e-10	--	q21.3	HORMAD1;MRPS21;ADAMTSL4;MCL1;ANP32E;ENSA;C1orf51;GOLPH3L;PRPF3;C1orf54;TARS2;RPRD2;ECM1;CA14;APH1A;MIR4257
rs12731296	0.6061	RPRD2	1	150411787	a	g	-0.4629	0.0739	3.703e-10	--	q21.3	MRPS21;ADAMTSL4;MCL1;ANP32E;ENSA;C1orf51;GOLPH3L;PRPF3;C1orf54;TARS2;RPRD2;ECM1;CA14;APH1A;MIR4257
rs3850844	0.3939	RPRD2	1	150413940	t	g	0.4629	0.0739	3.703e-10	++	q21.3	MRPS21;ADAMTSL4;MCL1;ANP32E;ENSA;C1orf51;GOLPH3L;PRPF3;C1orf54;TARS2;RPRD2;ECM1;CA14;APH1A;MIR4257
rs9436120	0.6096	TARS2	1	150473084	t	c	-0.4633	0.074	3.735e-10	--	q21.3	HORMAD1;MRPS21;ADAMTSL4;MCL1;ENSA;C1orf51;GOLPH3L;PRPF3;C1orf54;TARS2;RPRD2;ECM1;CTSS;CA14;APH1A;MIR4257
rs12093148	0.6104	MRPS21	1	150265173	a	g	-0.4633	0.074	3.739e-10	--	q21.2	MRPS21;ANP32E;VPS45;PLEKHO1;C1orf51;PRPF3;C1orf54;TARS2;RPRD2;ECM1;CA14;APH1A
rs12736375	0.606	RPRD2	1	150411912	t	c	-0.4628	0.0739	3.768e-10	--	q21.3	MRPS21;ADAMTSL4;MCL1;ANP32E;ENSA;C1orf51;GOLPH3L;PRPF3;C1orf54;TARS2;RPRD2;ECM1;CA14;APH1A;MIR4257
rs11205375	0.394	RPRD2	1	150412474	t	c	0.4628	0.0739	3.768e-10	++	q21.3	MRPS21;ADAMTSL4;MCL1;ANP32E;ENSA;C1orf51;GOLPH3L;PRPF3;C1orf54;TARS2;RPRD2;ECM1;CA14;APH1A;MIR4257
rs4926435	0.606	RPRD2	1	150419865	t	c	-0.4628	0.0739	3.768e-10	--	q21.3	MRPS21;ADAMTSL4;MCL1;ANP32E;ENSA;C1orf51;GOLPH3L;PRPF3;C1orf54;TARS2;RPRD2;ECM1;CA14;APH1A;MIR4257
rs6699093	0.3978	RPRD2	1	150440451	a	g	0.4622	0.0738	3.846e-10	++	q21.3	HORMAD1;MRPS21;ADAMTSL4;MCL1;ANP32E;ENSA;C1orf51;GOLPH3L;PRPF3;C1orf54;TARS2;RPRD2;ECM1;CA14;APH1A;MIR4257
rs6684939	0.6022	RPRD2	1	150440563	a	g	-0.4622	0.0738	3.846e-10	--	q21.3	HORMAD1;MRPS21;ADAMTSL4;MCL1;ANP32E;ENSA;C1orf51;GOLPH3L;PRPF3;C1orf54;TARS2;RPRD2;ECM1;CA14;APH1A;MIR4257
rs7513182	0.3938	RPRD2	1	150442612	a	g	0.4622	0.0739	3.89e-10	++	q21.3	HORMAD1;MRPS21;ADAMTSL4;MCL1;ANP32E;ENSA;C1orf51;GOLPH3L;PRPF3;C1orf54;TARS2;RPRD2;ECM1;CA14;APH1A;MIR4257
rs10888583	0.606	RPRD2	1	150439877	a	g	-0.462	0.0739	3.979e-10	--	q21.3	HORMAD1;MRPS21;ADAMTSL4;MCL1;ANP32E;ENSA;C1orf51;GOLPH3L;PRPF3;C1orf54;TARS2;RPRD2;ECM1;CA14;APH1A;MIR4257
rs1566225	0.3941	RPRD2	1	150415990	c	g	0.4618	0.0739	4.053e-10	++	q21.3	MRPS21;ADAMTSL4;MCL1;ANP32E;ENSA;C1orf51;GOLPH3L;PRPF3;C1orf54;TARS2;RPRD2;ECM1;CA14;APH1A;MIR4257
rs5011187	0.6059	RPRD2	1	150422761	t	c	-0.4618	0.0739	4.053e-10	--	q21.3	HORMAD1;MRPS21;ADAMTSL4;MCL1;ANP32E;ENSA;C1orf51;GOLPH3L;PRPF3;C1orf54;TARS2;RPRD2;ECM1;CA14;APH1A;MIR4257
rs2012751	0.6057	RPRD2	1	150438266	t	c	-0.4616	0.0739	4.112e-10	--	q21.3	HORMAD1;MRPS21;ADAMTSL4;MCL1;ANP32E;ENSA;C1orf51;GOLPH3L;PRPF3;C1orf54;TARS2;RPRD2;ECM1;CA14;APH1A;MIR4257
rs11581786	0.6057	RPRD2	1	150425580	t	c	-0.4613	0.0739	4.237e-10	--	q21.3	HORMAD1;MRPS21;ADAMTSL4;MCL1;ANP32E;ENSA;C1orf51;GOLPH3L;PRPF3;C1orf54;TARS2;RPRD2;ECM1;CA14;APH1A;MIR4257
rs834238	0.3969	RPRD2	1	150366469	a	c	0.4609	0.0738	4.271e-10	++	q21.3	MRPS21;ADAMTSL4;MCL1;ANP32E;VPS45;PLEKHO1;ENSA;C1orf51;PRPF3;C1orf54;TARS2;RPRD2;ECM1;CA14;APH1A;MIR4257
rs35705743	0.3948	RPRD2	1	150451832	a	g	0.4604	0.0738	4.528e-10	++	q21.3	HORMAD1;MRPS21;ADAMTSL4;MCL1;ANP32E;ENSA;C1orf51;GOLPH3L;PRPF3;C1orf54;TARS2;RPRD2;ECM1;CA14;APH1A;MIR4257
rs7553647	0.3909	TARS2	1	150472666	t	c	0.4609	0.0739	4.557e-10	++	q21.3	HORMAD1;MRPS21;ADAMTSL4;MCL1;ENSA;C1orf51;GOLPH3L;PRPF3;C1orf54;TARS2;RPRD2;ECM1;CTSS;CA14;APH1A;MIR4257
rs2275246	0.6058	TARS2	1	150460168	a	g	-0.4599	0.0738	4.676e-10	--	q21.3	HORMAD1;MRPS21;ADAMTSL4;MCL1;ENSA;C1orf51;GOLPH3L;PRPF3;C1orf54;TARS2;RPRD2;ECM1;CTSS;CA14;APH1A;MIR4257
rs6664703	0.3987	TARS2	1	150459087	c	g	0.4596	0.0738	4.704e-10	++	q21.3	HORMAD1;MRPS21;ADAMTSL4;MCL1;ENSA;C1orf51;GOLPH3L;PRPF3;C1orf54;TARS2;RPRD2;ECM1;CTSS;CA14;APH1A;MIR4257
rs12049177	0.3954	TARS2	1	150474337	a	g	0.4602	0.0739	4.725e-10	++	q21.3	HORMAD1;MRPS21;ADAMTSL4;MCL1;ENSA;C1orf51;GOLPH3L;PRPF3;C1orf54;TARS2;RPRD2;ECM1;CTSS;CA14;APH1A;MIR4257
rs2133129	0.6076	RPRD2	1	150355537	t	c	-0.4599	0.0738	4.729e-10	--	q21.3	MRPS21;ADAMTSL4;MCL1;ANP32E;VPS45;PLEKHO1;ENSA;C1orf51;PRPF3;C1orf54;TARS2;RPRD2;ECM1;CA14;APH1A;MIR4257
rs1260408	0.6075	PRPF3	1	150307270	t	g	-0.4598	0.0738	4.756e-10	--	q21.3	MRPS21;ADAMTSL4;MCL1;ANP32E;VPS45;PLEKHO1;C1orf51;PRPF3;C1orf54;TARS2;RPRD2;ECM1;CA14;APH1A;MIR4257
rs4970964	0.6052	TARS2	1	150458029	a	g	-0.4594	0.0738	4.836e-10	--	q21.3	HORMAD1;MRPS21;ADAMTSL4;MCL1;ANP32E;ENSA;C1orf51;GOLPH3L;PRPF3;C1orf54;TARS2;RPRD2;ECM1;CTSS;CA14;APH1A;MIR4257
rs9436118	0.3988	TARS2	1	150462811	t	c	0.4592	0.0738	4.837e-10	++	q21.3	HORMAD1;MRPS21;ADAMTSL4;MCL1;ENSA;C1orf51;GOLPH3L;PRPF3;C1orf54;TARS2;RPRD2;ECM1;CTSS;CA14;APH1A;MIR4257
rs698917	0.3927	PRPF3	1	150319884	a	g	0.4595	0.0738	4.857e-10	++	q21.3	MRPS21;ADAMTSL4;MCL1;ANP32E;VPS45;PLEKHO1;C1orf51;PRPF3;C1orf54;TARS2;RPRD2;ECM1;CA14;APH1A;MIR4257
rs1694386	0.6075	RPRD2	1	150377965	c	g	-0.4594	0.0738	4.89e-10	--	q21.3	MRPS21;ADAMTSL4;MCL1;ANP32E;PLEKHO1;ENSA;C1orf51;GOLPH3L;PRPF3;C1orf54;TARS2;RPRD2;ECM1;CA14;APH1A;MIR4257
rs4970922	0.3949	TARS2	1	150458094	a	c	0.4593	0.0738	4.92e-10	++	q21.3	HORMAD1;MRPS21;ADAMTSL4;MCL1;ANP32E;ENSA;C1orf51;GOLPH3L;PRPF3;C1orf54;TARS2;RPRD2;ECM1;CTSS;CA14;APH1A;MIR4257
rs12023277	0.6011	TARS2	1	150466737	a	g	-0.459	0.0738	4.923e-10	--	q21.3	HORMAD1;MRPS21;ADAMTSL4;MCL1;ENSA;C1orf51;GOLPH3L;PRPF3;C1orf54;TARS2;RPRD2;ECM1;CTSS;CA14;APH1A;MIR4257
rs696617	0.3926	RPRD2	1	150376311	t	g	0.4592	0.0738	4.969e-10	++	q21.3	MRPS21;ADAMTSL4;MCL1;ANP32E;PLEKHO1;ENSA;C1orf51;GOLPH3L;PRPF3;C1orf54;TARS2;RPRD2;ECM1;CA14;APH1A;MIR4257
rs1776272	0.393	PRPF3	1	150311042	t	g	0.459	0.0738	5.051e-10	++	q21.3	MRPS21;ADAMTSL4;MCL1;ANP32E;VPS45;PLEKHO1;C1orf51;PRPF3;C1orf54;TARS2;RPRD2;ECM1;CA14;APH1A;MIR4257
rs1097071	0.6069	RPRD2	1	150332870	t	c	-0.459	0.0738	5.053e-10	--	q21.3	MRPS21;ADAMTSL4;MCL1;ANP32E;VPS45;PLEKHO1;C1orf51;PRPF3;C1orf54;TARS2;RPRD2;ECM1;CA14;APH1A;MIR4257
rs1313569	0.3934	RPRD2	1	150344171	a	g	0.4589	0.0738	5.118e-10	++	q21.3	MRPS21;ADAMTSL4;MCL1;ANP32E;VPS45;PLEKHO1;C1orf51;PRPF3;C1orf54;TARS2;RPRD2;ECM1;CA14;APH1A;MIR4257
rs6685252	0.5928	C1orf51	1	150259945	a	t	-0.4607	0.0741	5.147e-10	--	q21.2	MRPS21;ANP32E;VPS45;PLEKHO1;C1orf51;PRPF3;C1orf54;TARS2;RPRD2;ECM1;CA14;APH1A
rs9436009	0.3953	TARS2	1	150459426	a	t	0.4584	0.0738	5.25e-10	++	q21.3	HORMAD1;MRPS21;ADAMTSL4;MCL1;ENSA;C1orf51;GOLPH3L;PRPF3;C1orf54;TARS2;RPRD2;ECM1;CTSS;CA14;APH1A;MIR4257
rs834225	0.6066	PRPF3	1	150300727	t	c	-0.4585	0.0738	5.256e-10	--	q21.3	MRPS21;ADAMTSL4;MCL1;ANP32E;VPS45;PLEKHO1;C1orf51;PRPF3;C1orf54;TARS2;RPRD2;ECM1;CA14;APH1A;MIR4257
rs1097066	0.3934	PRPF3	1	150320717	a	g	0.4585	0.0738	5.256e-10	++	q21.3	MRPS21;ADAMTSL4;MCL1;ANP32E;VPS45;PLEKHO1;C1orf51;PRPF3;C1orf54;TARS2;RPRD2;ECM1;CA14;APH1A;MIR4257
rs828784	0.3934	RPRD2	1	150335240	a	t	0.4585	0.0738	5.256e-10	++	q21.3	MRPS21;ADAMTSL4;MCL1;ANP32E;VPS45;PLEKHO1;C1orf51;PRPF3;C1orf54;TARS2;RPRD2;ECM1;CA14;APH1A;MIR4257
rs1313568	0.6066	RPRD2	1	150344180	c	g	-0.4585	0.0738	5.256e-10	--	q21.3	MRPS21;ADAMTSL4;MCL1;ANP32E;VPS45;PLEKHO1;C1orf51;PRPF3;C1orf54;TARS2;RPRD2;ECM1;CA14;APH1A;MIR4257
rs696615	0.6065	RPRD2	1	150338988	a	c	-0.4583	0.0738	5.348e-10	--	q21.3	MRPS21;ADAMTSL4;MCL1;ANP32E;VPS45;PLEKHO1;C1orf51;PRPF3;C1orf54;TARS2;RPRD2;ECM1;CA14;APH1A;MIR4257
rs1260457	0.3935	RPRD2	1	150347374	a	g	0.4583	0.0738	5.348e-10	++	q21.3	MRPS21;ADAMTSL4;MCL1;ANP32E;VPS45;PLEKHO1;C1orf51;PRPF3;ENSA;C1orf54;TARS2;RPRD2;ECM1;CA14;APH1A;MIR4257
rs863862	0.3935	RPRD2	1	150352361	a	t	0.4583	0.0738	5.348e-10	++	q21.3	MRPS21;ADAMTSL4;MCL1;ANP32E;VPS45;PLEKHO1;ENSA;C1orf51;PRPF3;C1orf54;TARS2;RPRD2;ECM1;CA14;APH1A;MIR4257
rs471657	0.6032	MRPS21	1	150276461	a	g	-0.4577	0.0737	5.393e-10	--	q21.2	MRPS21;ADAMTSL4;ANP32E;VPS45;PLEKHO1;C1orf51;PRPF3;C1orf54;TARS2;RPRD2;ECM1;CA14;APH1A;MIR4257
rs1776275	0.6032	MRPS21	1	150269437	t	g	-0.4577	0.0737	5.394e-10	--	q21.2	MRPS21;ANP32E;VPS45;PLEKHO1;C1orf51;PRPF3;C1orf54;TARS2;RPRD2;ECM1;CA14;APH1A
rs1260391	0.6065	RPRD2	1	150373077	t	c	-0.458	0.0738	5.435e-10	--	q21.3	MRPS21;ADAMTSL4;MCL1;ANP32E;PLEKHO1;ENSA;C1orf51;GOLPH3L;PRPF3;C1orf54;TARS2;RPRD2;ECM1;CA14;APH1A;MIR4257
rs1260424	0.6064	RPRD2	1	150361349	a	g	-0.4578	0.0738	5.53e-10	--	q21.3	MRPS21;ADAMTSL4;MCL1;ANP32E;VPS45;PLEKHO1;ENSA;C1orf51;PRPF3;C1orf54;TARS2;RPRD2;ECM1;CA14;APH1A;MIR4257
rs834235	0.3936	RPRD2	1	150362154	t	c	0.4578	0.0738	5.53e-10	++	q21.3	MRPS21;ADAMTSL4;MCL1;ANP32E;VPS45;PLEKHO1;ENSA;C1orf51;PRPF3;C1orf54;TARS2;RPRD2;ECM1;CA14;APH1A;MIR4257
rs834237	0.6064	RPRD2	1	150363930	a	g	-0.4578	0.0738	5.53e-10	--	q21.3	MRPS21;ADAMTSL4;MCL1;ANP32E;VPS45;PLEKHO1;ENSA;C1orf51;PRPF3;C1orf54;TARS2;RPRD2;ECM1;CA14;APH1A;MIR4257
rs2264417	0.3936	RPRD2	1	150368501	t	c	0.4578	0.0738	5.53e-10	++	q21.3	MRPS21;ADAMTSL4;MCL1;ANP32E;PLEKHO1;ENSA;C1orf51;PRPF3;C1orf54;TARS2;RPRD2;ECM1;CA14;APH1A;MIR4257
rs1262432	0.3936	RPRD2	1	150371839	a	c	0.4578	0.0738	5.53e-10	++	q21.3	MRPS21;ADAMTSL4;MCL1;ANP32E;PLEKHO1;ENSA;C1orf51;GOLPH3L;PRPF3;C1orf54;TARS2;RPRD2;ECM1;CA14;APH1A;MIR4257
rs698922	0.6064	RPRD2	1	150379309	a	g	-0.4578	0.0738	5.551e-10	--	q21.3	MRPS21;ADAMTSL4;MCL1;ANP32E;PLEKHO1;ENSA;C1orf51;GOLPH3L;PRPF3;C1orf54;TARS2;RPRD2;ECM1;CA14;APH1A;MIR4257
rs698921	0.3936	RPRD2	1	150379517	a	g	0.4578	0.0738	5.551e-10	++	q21.3	MRPS21;ADAMTSL4;MCL1;ANP32E;PLEKHO1;ENSA;C1orf51;GOLPH3L;PRPF3;C1orf54;TARS2;RPRD2;ECM1;CA14;APH1A;MIR4257
rs1694379	0.3927	PRPF3	1	150292417	a	c	0.4577	0.0738	5.581e-10	++	q21.2	MRPS21;ADAMTSL4;ANP32E;VPS45;PLEKHO1;C1orf51;PRPF3;C1orf54;TARS2;RPRD2;ECM1;CA14;APH1A;MIR4257
rs10157197	0.5988	C1orf54	1	150250636	a	g	-0.4576	0.0738	5.709e-10	--	q21.2	MRPS21;ANP32E;VPS45;PLEKHO1;C1orf51;PRPF3;C1orf54;TARS2;RPRD2;ECM1;CA14;APH1A
rs3818978	0.6069	MRPS21	1	150266338	a	t	-0.4571	0.0738	5.737e-10	--	q21.2	MRPS21;ANP32E;VPS45;PLEKHO1;C1orf51;PRPF3;C1orf54;TARS2;RPRD2;ECM1;CA14;APH1A
rs1260420	0.607	RPRD2	1	150391345	a	g	-0.4572	0.0738	5.966e-10	--	q21.3	MRPS21;ADAMTSL4;MCL1;ANP32E;ENSA;C1orf51;GOLPH3L;PRPF3;C1orf54;TARS2;RPRD2;ECM1;CA14;APH1A;MIR4257
rs6678973	0.393	RPRD2	1	150398064	a	t	0.4572	0.0738	5.966e-10	++	q21.3	MRPS21;ADAMTSL4;MCL1;ANP32E;ENSA;C1orf51;GOLPH3L;PRPF3;C1orf54;TARS2;RPRD2;ECM1;CA14;APH1A;MIR4257
rs1260403	0.6044	PRPF3	1	150303666	a	g	-0.4562	0.0738	6.327e-10	--	q21.3	MRPS21;ADAMTSL4;MCL1;ANP32E;VPS45;PLEKHO1;C1orf51;PRPF3;C1orf54;TARS2;RPRD2;ECM1;CA14;APH1A;MIR4257
rs1260385	0.3956	PRPF3	1	150316385	a	g	0.4562	0.0738	6.327e-10	++	q21.3	MRPS21;ADAMTSL4;MCL1;ANP32E;VPS45;PLEKHO1;C1orf51;PRPF3;C1orf54;TARS2;RPRD2;ECM1;CA14;APH1A;MIR4257
rs11590406	0.6044	PRPF3	1	150327105	t	c	-0.4562	0.0738	6.327e-10	--	q21.3	MRPS21;ADAMTSL4;MCL1;ANP32E;VPS45;PLEKHO1;C1orf51;PRPF3;C1orf54;TARS2;RPRD2;ECM1;CA14;APH1A;MIR4257
rs1097069	0.6044	PRPF3	1	150330190	t	c	-0.4562	0.0738	6.327e-10	--	q21.3	MRPS21;ADAMTSL4;MCL1;ANP32E;VPS45;PLEKHO1;C1orf51;PRPF3;C1orf54;TARS2;RPRD2;ECM1;CA14;APH1A;MIR4257
rs1260373	0.3956	RPRD2	1	150331866	t	c	0.4562	0.0738	6.327e-10	++	q21.3	MRPS21;ADAMTSL4;MCL1;ANP32E;VPS45;PLEKHO1;C1orf51;PRPF3;C1orf54;TARS2;RPRD2;ECM1;CA14;APH1A;MIR4257
rs3754214	0.6051	TARS2	1	150478623	t	c	-0.4566	0.0739	6.426e-10	--	q21.3	HORMAD1;MRPS21;ADAMTSL4;MCL1;ENSA;C1orf51;GOLPH3L;PRPF3;C1orf54;TARS2;RPRD2;ECM1;CTSS;CA14;APH1A;MIR4257
rs11811885	0.601	MRPS21	1	150268461	a	g	-0.4554	0.0737	6.482e-10	--	q21.2	MRPS21;ANP32E;VPS45;PLEKHO1;C1orf51;PRPF3;C1orf54;TARS2;RPRD2;ECM1;CA14;APH1A
rs4970979	0.3964	ECM1	1	150483840	t	c	0.4563	0.0739	6.552e-10	++	q21.3	HORMAD1;MRPS21;ADAMTSL4;MCL1;ENSA;C1orf51;GOLPH3L;PRPF3;C1orf54;TARS2;RPRD2;ECM1;CTSS;CA14;APH1A;MIR4257
rs875514	0.6036	ECM1	1	150484555	c	g	-0.4563	0.0739	6.552e-10	--	q21.3	HORMAD1;MRPS21;ADAMTSL4;MCL1;ENSA;C1orf51;GOLPH3L;PRPF3;C1orf54;TARS2;RPRD2;ECM1;CTSS;CA14;APH1A;MIR4257
rs7513247	0.3964	ECM1	1	150489558	t	c	0.4563	0.0739	6.552e-10	++	q21.3	HORMAD1;MRPS21;ADAMTSL4;MCL1;ENSA;C1orf51;GOLPH3L;PRPF3;C1orf54;TARS2;RPRD2;ECM1;CTSS;APH1A;MIR4257
rs1260392	0.6059	RPRD2	1	150373362	a	t	-0.4557	0.0738	6.579e-10	--	q21.3	MRPS21;ADAMTSL4;MCL1;ANP32E;PLEKHO1;ENSA;C1orf51;GOLPH3L;PRPF3;C1orf54;TARS2;RPRD2;ECM1;CA14;APH1A;MIR4257
rs1260419	0.3941	RPRD2	1	150390524	a	g	0.4558	0.0738	6.629e-10	++	q21.3	MRPS21;ADAMTSL4;MCL1;ANP32E;ENSA;C1orf51;GOLPH3L;PRPF3;C1orf54;TARS2;RPRD2;ECM1;CA14;APH1A;MIR4257
rs11205371	0.6059	RPRD2	1	150398510	a	g	-0.4558	0.0738	6.629e-10	--	q21.3	MRPS21;ADAMTSL4;MCL1;ANP32E;ENSA;C1orf51;GOLPH3L;PRPF3;C1orf54;TARS2;RPRD2;ECM1;CA14;APH1A;MIR4257
rs834227	0.6058	RPRD2	1	150383768	t	c	-0.4556	0.0738	6.745e-10	--	q21.3	MRPS21;ADAMTSL4;MCL1;ANP32E;ENSA;C1orf51;GOLPH3L;PRPF3;C1orf54;TARS2;RPRD2;ECM1;CA14;APH1A;MIR4257
rs698920	0.6058	RPRD2	1	150386023	a	g	-0.4556	0.0738	6.745e-10	--	q21.3	MRPS21;ADAMTSL4;MCL1;ANP32E;ENSA;C1orf51;GOLPH3L;PRPF3;C1orf54;TARS2;RPRD2;ECM1;CA14;APH1A;MIR4257
rs11205370	0.6058	RPRD2	1	150397567	a	g	-0.4556	0.0738	6.745e-10	--	q21.3	MRPS21;ADAMTSL4;MCL1;ANP32E;ENSA;C1orf51;GOLPH3L;PRPF3;C1orf54;TARS2;RPRD2;ECM1;CA14;APH1A;MIR4257
rs1815545	0.6045	TARS2	1	150479977	a	g	-0.4554	0.0739	7.086e-10	--	q21.3	HORMAD1;MRPS21;ADAMTSL4;MCL1;ENSA;C1orf51;GOLPH3L;PRPF3;C1orf54;TARS2;RPRD2;ECM1;CTSS;CA14;APH1A;MIR4257
rs698914	0.6043	PRPF3	1	150298750	a	g	-0.4543	0.0737	7.227e-10	--	q21.2	MRPS21;ADAMTSL4;MCL1;ANP32E;VPS45;PLEKHO1;C1orf51;PRPF3;C1orf54;TARS2;RPRD2;ECM1;CA14;APH1A;MIR4257
rs4970963	0.6096	TARS2	1	150456389	a	g	-0.4551	0.0739	7.255e-10	--	q21.3	HORMAD1;MRPS21;ADAMTSL4;MCL1;ANP32E;ENSA;C1orf51;GOLPH3L;PRPF3;C1orf54;TARS2;RPRD2;ECM1;CTSS;CA14;APH1A;MIR4257
rs11205373	0.5944	RPRD2	1	150404708	a	g	-0.4563	0.0741	7.379e-10	--	q21.3	MRPS21;ADAMTSL4;MCL1;ANP32E;ENSA;C1orf51;GOLPH3L;PRPF3;C1orf54;TARS2;RPRD2;ECM1;CA14;APH1A;MIR4257
rs4926395	0.5944	RPRD2	1	150405298	t	c	-0.4563	0.0741	7.379e-10	--	q21.3	MRPS21;ADAMTSL4;MCL1;ANP32E;ENSA;C1orf51;GOLPH3L;PRPF3;C1orf54;TARS2;RPRD2;ECM1;CA14;APH1A;MIR4257
rs10888584	0.6082	TARS2	1	150476406	c	g	-0.4546	0.0739	7.67e-10	--	q21.3	HORMAD1;MRPS21;ADAMTSL4;MCL1;ENSA;C1orf51;GOLPH3L;PRPF3;C1orf54;TARS2;RPRD2;ECM1;CTSS;CA14;APH1A;MIR4257
rs12031973	0.6106	ECM1	1	150485566	t	g	-0.4544	0.0739	7.847e-10	--	q21.3	HORMAD1;MRPS21;ADAMTSL4;MCL1;ENSA;C1orf51;GOLPH3L;PRPF3;C1orf54;TARS2;RPRD2;ECM1;CTSS;CA14;APH1A;MIR4257
rs1932934	0.4095	RPRD2	1	150449195	a	g	0.4551	0.074	7.866e-10	++	q21.3	HORMAD1;MRPS21;ADAMTSL4;MCL1;ANP32E;ENSA;C1orf51;GOLPH3L;PRPF3;C1orf54;TARS2;RPRD2;ECM1;CA14;APH1A;MIR4257
rs1776265	0.6047	PRPF3	1	150323522	t	c	-0.4526	0.0738	8.635e-10	--	q21.3	MRPS21;ADAMTSL4;MCL1;ANP32E;VPS45;PLEKHO1;C1orf51;PRPF3;C1orf54;TARS2;RPRD2;ECM1;CA14;APH1A;MIR4257
rs9661040	0.6103	ECM1	1	150483236	a	c	-0.4526	0.0739	9.021e-10	--	q21.3	HORMAD1;MRPS21;ADAMTSL4;MCL1;ENSA;C1orf51;GOLPH3L;PRPF3;C1orf54;TARS2;RPRD2;ECM1;CTSS;CA14;APH1A;MIR4257
rs9436010	0.3897	ECM1	1	150498678	t	c	0.4521	0.0739	9.719e-10	++	q21.3	HORMAD1;MRPS21;ADAMTSL4;MCL1;ENSA;C1orf51;GOLPH3L;PRPF3;C1orf54;TARS2;RPRD2;ECM1;CTSS;MIR4257
rs4451552	0.4104	TARS2	1	150455854	c	g	0.4522	0.074	9.827e-10	++	q21.3	HORMAD1;MRPS21;ADAMTSL4;MCL1;ANP32E;ENSA;C1orf51;GOLPH3L;PRPF3;C1orf54;TARS2;RPRD2;ECM1;CTSS;CA14;APH1A;MIR4257
rs4446975	0.4104	TARS2	1	150456169	t	c	0.4522	0.074	9.827e-10	++	q21.3	HORMAD1;MRPS21;ADAMTSL4;MCL1;ANP32E;ENSA;C1orf51;GOLPH3L;PRPF3;C1orf54;TARS2;RPRD2;ECM1;CTSS;CA14;APH1A;MIR4257
rs496203	0.4099	MRPS21	1	150270025	a	g	0.4522	0.074	9.873e-10	++	q21.2	MRPS21;ANP32E;VPS45;PLEKHO1;C1orf51;PRPF3;C1orf54;TARS2;RPRD2;ECM1;CA14;APH1A
rs4970971	0.5895	TARS2	1	150468359	t	c	-0.4516	0.074	1.028e-09	--	q21.3	HORMAD1;MRPS21;ADAMTSL4;MCL1;ENSA;C1orf51;GOLPH3L;PRPF3;C1orf54;TARS2;RPRD2;ECM1;CTSS;CA14;APH1A;MIR4257
rs543179	0.5916	MRPS21	1	150274610	a	g	-0.4513	0.074	1.058e-09	--	q21.2	MRPS21;ADAMTSL4;ANP32E;VPS45;PLEKHO1;C1orf51;PRPF3;C1orf54;TARS2;RPRD2;ECM1;CA14;APH1A;MIR4257
rs834243	0.4051	RPRD2	1	150339290	a	c	0.4515	0.074	1.064e-09	++	q21.3	MRPS21;ADAMTSL4;MCL1;ANP32E;VPS45;PLEKHO1;C1orf51;PRPF3;C1orf54;TARS2;RPRD2;ECM1;CA14;APH1A;MIR4257
rs1313570	0.5949	RPRD2	1	150342642	t	c	-0.4515	0.074	1.064e-09	--	q21.3	MRPS21;ADAMTSL4;MCL1;ANP32E;VPS45;PLEKHO1;C1orf51;PRPF3;C1orf54;TARS2;RPRD2;ECM1;CA14;APH1A;MIR4257
rs1260458	0.4051	RPRD2	1	150347454	t	c	0.4515	0.074	1.064e-09	++	q21.3	MRPS21;ADAMTSL4;MCL1;ANP32E;VPS45;PLEKHO1;C1orf51;PRPF3;ENSA;C1orf54;TARS2;RPRD2;ECM1;CA14;APH1A;MIR4257
rs834234	0.5949	RPRD2	1	150352494	c	g	-0.4515	0.074	1.064e-09	--	q21.3	MRPS21;ADAMTSL4;MCL1;ANP32E;VPS45;PLEKHO1;ENSA;C1orf51;PRPF3;C1orf54;TARS2;RPRD2;ECM1;CA14;APH1A;MIR4257
rs11204662	0.596	ADAMTSL4	1	150514741	t	g	-0.4506	0.0739	1.08e-09	--	q21.3	HORMAD1;MRPS21;ADAMTSL4;MCL1;ENSA;GOLPH3L;PRPF3;TARS2;RPRD2;ECM1;CTSS;MIR4257
rs4971010	0.596	ADAMTSL4	1	150515021	a	g	-0.4509	0.074	1.08e-09	--	q21.3	HORMAD1;MRPS21;ADAMTSL4;MCL1;ENSA;GOLPH3L;PRPF3;TARS2;RPRD2;ECM1;CTSS;MIR4257
rs834241	0.5947	RPRD2	1	150379007	t	c	-0.4509	0.074	1.123e-09	--	q21.3	MRPS21;ADAMTSL4;MCL1;ANP32E;PLEKHO1;ENSA;C1orf51;GOLPH3L;PRPF3;C1orf54;TARS2;RPRD2;ECM1;CA14;APH1A;MIR4257
rs834242	0.4053	RPRD2	1	150379858	a	g	0.4509	0.074	1.123e-09	++	q21.3	MRPS21;ADAMTSL4;MCL1;ANP32E;PLEKHO1;ENSA;C1orf51;GOLPH3L;PRPF3;C1orf54;TARS2;RPRD2;ECM1;CA14;APH1A;MIR4257
rs1694390	0.4053	RPRD2	1	150380780	a	g	0.4509	0.074	1.123e-09	++	q21.3	MRPS21;ADAMTSL4;MCL1;ANP32E;PLEKHO1;ENSA;C1orf51;GOLPH3L;PRPF3;C1orf54;TARS2;RPRD2;ECM1;CA14;APH1A;MIR4257
rs3754217	0.3907	ECM1	1	150480373	t	g	0.4502	0.0739	1.143e-09	++	q21.3	HORMAD1;MRPS21;ADAMTSL4;MCL1;ENSA;C1orf51;GOLPH3L;PRPF3;C1orf54;TARS2;RPRD2;ECM1;CTSS;CA14;APH1A;MIR4257
rs494041	0.4104	MRPS21	1	150270026	t	c	0.4499	0.074	1.186e-09	++	q21.2	MRPS21;ANP32E;VPS45;PLEKHO1;C1orf51;PRPF3;C1orf54;TARS2;RPRD2;ECM1;CA14;APH1A
rs497128	0.4105	MRPS21	1	150269952	a	g	0.4498	0.074	1.204e-09	++	q21.2	MRPS21;ANP32E;VPS45;PLEKHO1;C1orf51;PRPF3;C1orf54;TARS2;RPRD2;ECM1;CA14;APH1A
rs12747669	0.4105	MRPS21	1	150268622	t	c	0.4496	0.074	1.225e-09	++	q21.2	MRPS21;ANP32E;VPS45;PLEKHO1;C1orf51;PRPF3;C1orf54;TARS2;RPRD2;ECM1;CA14;APH1A
rs494952	0.5895	MRPS21	1	150269932	t	c	-0.4496	0.074	1.225e-09	--	q21.2	MRPS21;ANP32E;VPS45;PLEKHO1;C1orf51;PRPF3;C1orf54;TARS2;RPRD2;ECM1;CA14;APH1A
rs1776273	0.4105	MRPS21	1	150270209	a	g	0.4496	0.074	1.225e-09	++	q21.2	MRPS21;ANP32E;VPS45;PLEKHO1;C1orf51;PRPF3;C1orf54;TARS2;RPRD2;ECM1;CA14;APH1A
rs573351	0.5895	MRPS21	1	150271080	a	g	-0.4496	0.074	1.225e-09	--	q21.2	MRPS21;ANP32E;VPS45;PLEKHO1;C1orf51;PRPF3;C1orf54;TARS2;RPRD2;ECM1;CA14;APH1A
rs2762860	0.5895	MRPS21	1	150273579	a	g	-0.4496	0.074	1.225e-09	--	q21.2	MRPS21;ADAMTSL4;ANP32E;VPS45;PLEKHO1;C1orf51;PRPF3;C1orf54;TARS2;RPRD2;ECM1;CA14;APH1A
rs1260404	0.4072	PRPF3	1	150304150	a	t	0.4496	0.074	1.244e-09	++	q21.3	MRPS21;ADAMTSL4;MCL1;ANP32E;VPS45;PLEKHO1;C1orf51;PRPF3;C1orf54;TARS2;RPRD2;ECM1;CA14;APH1A;MIR4257
rs1260407	0.5928	PRPF3	1	150306125	t	c	-0.4496	0.074	1.244e-09	--	q21.3	MRPS21;ADAMTSL4;MCL1;ANP32E;VPS45;PLEKHO1;C1orf51;PRPF3;C1orf54;TARS2;RPRD2;ECM1;CA14;APH1A;MIR4257
rs1260409	0.5928	PRPF3	1	150308136	a	g	-0.4496	0.074	1.244e-09	--	q21.3	MRPS21;ADAMTSL4;MCL1;ANP32E;VPS45;PLEKHO1;C1orf51;PRPF3;C1orf54;TARS2;RPRD2;ECM1;CA14;APH1A;MIR4257
rs3125808	0.5928	PRPF3	1	150314272	t	c	-0.4496	0.074	1.244e-09	--	q21.3	MRPS21;ADAMTSL4;MCL1;ANP32E;VPS45;PLEKHO1;C1orf51;PRPF3;C1orf54;TARS2;RPRD2;ECM1;CA14;APH1A;MIR4257
rs4926422	0.5928	PRPF3	1	150315436	t	c	-0.4496	0.074	1.244e-09	--	q21.3	MRPS21;ADAMTSL4;MCL1;ANP32E;VPS45;PLEKHO1;C1orf51;PRPF3;C1orf54;TARS2;RPRD2;ECM1;CA14;APH1A;MIR4257
rs698918	0.5928	PRPF3	1	150319762	a	g	-0.4496	0.074	1.244e-09	--	q21.3	MRPS21;ADAMTSL4;MCL1;ANP32E;VPS45;PLEKHO1;C1orf51;PRPF3;C1orf54;TARS2;RPRD2;ECM1;CA14;APH1A;MIR4257
rs1694364	0.5928	PRPF3	1	150321066	t	g	-0.4496	0.074	1.244e-09	--	q21.3	MRPS21;ADAMTSL4;MCL1;ANP32E;VPS45;PLEKHO1;C1orf51;PRPF3;C1orf54;TARS2;RPRD2;ECM1;CA14;APH1A;MIR4257
rs471738	0.5894	MRPS21	1	150276429	a	g	-0.4492	0.074	1.256e-09	--	q21.2	MRPS21;ADAMTSL4;ANP32E;VPS45;PLEKHO1;C1orf51;PRPF3;C1orf54;TARS2;RPRD2;ECM1;CA14;APH1A;MIR4257
rs580159	0.4106	MRPS21	1	150276650	a	c	0.4492	0.074	1.256e-09	++	q21.2	MRPS21;ADAMTSL4;ANP32E;VPS45;PLEKHO1;C1orf51;PRPF3;C1orf54;TARS2;RPRD2;ECM1;CA14;APH1A;MIR4257
rs11205359	0.4106	MRPS21	1	150277387	t	c	0.4492	0.074	1.256e-09	++	q21.2	MRPS21;ADAMTSL4;ANP32E;VPS45;PLEKHO1;C1orf51;PRPF3;C1orf54;TARS2;RPRD2;ECM1;CA14;APH1A;MIR4257
rs1260398	0.4106	MRPS21	1	150279876	t	c	0.4492	0.074	1.256e-09	++	q21.2	MRPS21;ADAMTSL4;ANP32E;VPS45;PLEKHO1;C1orf51;PRPF3;C1orf54;TARS2;RPRD2;ECM1;CA14;APH1A;MIR4257
rs8006	0.5894	MRPS21	1	150280801	c	g	-0.4492	0.074	1.256e-09	--	q21.2	MRPS21;ADAMTSL4;ANP32E;VPS45;PLEKHO1;C1orf51;PRPF3;C1orf54;TARS2;RPRD2;ECM1;CA14;APH1A;MIR4257
rs488271	0.4106	MRPS21	1	150284534	a	g	0.4492	0.074	1.256e-09	++	q21.2	MRPS21;ADAMTSL4;ANP32E;VPS45;PLEKHO1;C1orf51;PRPF3;C1orf54;TARS2;RPRD2;ECM1;CA14;APH1A;MIR4257
rs1747927	0.5894	MRPS21	1	150284940	t	c	-0.4492	0.074	1.256e-09	--	q21.2	MRPS21;ADAMTSL4;ANP32E;VPS45;PLEKHO1;C1orf51;PRPF3;C1orf54;TARS2;RPRD2;ECM1;CA14;APH1A;MIR4257
rs578353	0.4107	PRPF3	1	150287884	c	g	0.4488	0.074	1.307e-09	++	q21.2	MRPS21;ADAMTSL4;ANP32E;VPS45;PLEKHO1;C1orf51;PRPF3;C1orf54;TARS2;RPRD2;ECM1;CA14;APH1A;MIR4257
rs519126	0.4107	PRPF3	1	150288859	t	g	0.4488	0.074	1.307e-09	++	q21.2	MRPS21;ADAMTSL4;ANP32E;VPS45;PLEKHO1;C1orf51;PRPF3;C1orf54;TARS2;RPRD2;ECM1;CA14;APH1A;MIR4257
rs2454285	0.5893	PRPF3	1	150290609	a	g	-0.4488	0.074	1.307e-09	--	q21.2	MRPS21;ADAMTSL4;ANP32E;VPS45;PLEKHO1;C1orf51;PRPF3;C1orf54;TARS2;RPRD2;ECM1;CA14;APH1A;MIR4257
rs1694381	0.5893	PRPF3	1	150292122	a	g	-0.4488	0.074	1.307e-09	--	q21.2	MRPS21;ADAMTSL4;ANP32E;VPS45;PLEKHO1;C1orf51;PRPF3;C1orf54;TARS2;RPRD2;ECM1;CA14;APH1A;MIR4257
rs1694380	0.5893	PRPF3	1	150292341	a	g	-0.4488	0.074	1.307e-09	--	q21.2	MRPS21;ADAMTSL4;ANP32E;VPS45;PLEKHO1;C1orf51;PRPF3;C1orf54;TARS2;RPRD2;ECM1;CA14;APH1A;MIR4257
rs1776276	0.5893	PRPF3	1	150293078	a	c	-0.4488	0.074	1.307e-09	--	q21.2	MRPS21;ADAMTSL4;ANP32E;VPS45;PLEKHO1;C1orf51;PRPF3;C1orf54;TARS2;RPRD2;ECM1;CA14;APH1A;MIR4257
rs832621	0.4058	RPRD2	1	150392909	c	g	0.4488	0.074	1.338e-09	++	q21.3	MRPS21;ADAMTSL4;MCL1;ANP32E;ENSA;C1orf51;GOLPH3L;PRPF3;C1orf54;TARS2;RPRD2;ECM1;CA14;APH1A;MIR4257
rs7366347	0.606	ECM1	1	150499987	a	g	-0.4471	0.0739	1.444e-09	--	q21.3	HORMAD1;MRPS21;ADAMTSL4;MCL1;ENSA;C1orf51;GOLPH3L;PRPF3;C1orf54;TARS2;RPRD2;ECM1;CTSS;MIR4257
rs1260401	0.4012	PRPF3	1	150303269	c	g	0.4392	0.0736	2.452e-09	++	q21.3	MRPS21;ADAMTSL4;MCL1;ANP32E;VPS45;PLEKHO1;C1orf51;PRPF3;C1orf54;TARS2;RPRD2;ECM1;CA14;APH1A;MIR4257
rs7554686	0.4104	MRPS21	1	150265619	a	t	0.4407	0.074	2.538e-09	++	q21.2	MRPS21;ANP32E;VPS45;PLEKHO1;C1orf51;PRPF3;C1orf54;TARS2;RPRD2;ECM1;CA14;APH1A
rs509345	0.5062	MRPS21	1	150276022	a	g	0.4229	0.0724	5.172e-09	++	q21.2	MRPS21;ADAMTSL4;ANP32E;VPS45;PLEKHO1;C1orf51;PRPF3;C1orf54;TARS2;RPRD2;ECM1;CA14;APH1A;MIR4257
rs11172113	0.3942	LRP1	12	57527283	t	c	-0.4136	0.0743	2.633e-08	--	q13.3	ZBTB39;NDUFA4L2;SHMT2;STAT6;R3HDM2;TAC3;STAC3;TMEM194A;NXPH4;NAB2;LRP1;GPR182;RDH16;MIR1228;SDR9C7;MYO1A
rs4367982	0.3491	LRP1	12	57531632	a	g	-0.4263	0.0767	2.772e-08	--	q13.3	ZBTB39;NDUFA4L2;SHMT2;STAT6;R3HDM2;TAC3;STAC3;TMEM194A;NXPH4;NAB2;LRP1;GPR182;RDH16;MIR1228;SDR9C7;MYO1A
rs9349379	0.384	PHACTR1	6	12903957	a	g	-0.4025	0.0735	4.361e-08	--	p24.1	PHACTR1
rs4759277	0.6507	LRP1	12	57533690	a	c	0.419	0.0767	4.769e-08	++	q13.3	ZBTB39;NDUFA4L2;SHMT2;STAT6;R3HDM2;TAC3;STAC3;TMEM194A;NXPH4;NAB2;LRP1;GPR182;RDH16;MIR1228;SDR9C7;MYO1A
rs10747776	0.6746	LRP1	12	57528679	a	g	0.4232	0.0776	4.92e-08	++	q13.3	ZBTB39;NDUFA4L2;SHMT2;STAT6;R3HDM2;TAC3;STAC3;TMEM194A;NXPH4;NAB2;LRP1;GPR182;RDH16;MIR1228;SDR9C7;MYO1A
rs4257011	0.6756	LRP1	12	57528197	a	g	0.4215	0.0776	5.576e-08	++	q13.3	ZBTB39;NDUFA4L2;SHMT2;STAT6;R3HDM2;TAC3;STAC3;TMEM194A;NXPH4;NAB2;LRP1;GPR182;RDH16;MIR1228;SDR9C7;MYO1A
rs28451064	0.872	LINC00310	21	35593827	a	g	0.5972	0.1128	1.191e-07	++	q22.11	FAM165B;LINC00310;MRPS6;KCNE1;KCNE2;SLC5A3
rs11172114	0.6695	LRP1	12	57529443	t	c	0.4076	0.0773	1.322e-07	++	q13.3	ZBTB39;NDUFA4L2;SHMT2;STAT6;R3HDM2;TAC3;STAC3;TMEM194A;NXPH4;NAB2;LRP1;GPR182;RDH16;MIR1228;SDR9C7;MYO1A
rs10876964	0.3328	LRP1	12	57530814	t	c	-0.4056	0.0771	1.416e-07	--	q13.3	ZBTB39;NDUFA4L2;SHMT2;STAT6;R3HDM2;TAC3;STAC3;TMEM194A;NXPH4;NAB2;LRP1;GPR182;RDH16;MIR1228;SDR9C7;MYO1A
rs10876965	0.3328	LRP1	12	57531450	a	g	-0.4056	0.0771	1.416e-07	--	q13.3	ZBTB39;NDUFA4L2;SHMT2;STAT6;R3HDM2;TAC3;STAC3;TMEM194A;NXPH4;NAB2;LRP1;GPR182;RDH16;MIR1228;SDR9C7;MYO1A
rs1466535	0.6683	LRP1	12	57534470	a	g	0.4038	0.0771	1.637e-07	++	q13.3	ZBTB39;NDUFA4L2;SHMT2;STAT6;R3HDM2;TAC3;STAC3;TMEM194A;NXPH4;NAB2;LRP1;GPR182;RDH16;MIR1228;SDR9C7;MYO1A
rs4759045	0.6683	LRP1	12	57534641	a	g	0.4037	0.0771	1.659e-07	++	q13.3	ZBTB39;NDUFA4L2;SHMT2;STAT6;R3HDM2;TAC3;STAC3;TMEM194A;NXPH4;NAB2;LRP1;GPR182;RDH16;MIR1228;SDR9C7;MYO1A
rs1385526	0.6759	LRP1	12	57532749	c	g	0.4041	0.0774	1.805e-07	++	q13.3	ZBTB39;NDUFA4L2;SHMT2;STAT6;R3HDM2;TAC3;STAC3;TMEM194A;NXPH4;NAB2;LRP1;GPR182;RDH16;MIR1228;SDR9C7;MYO1A
rs4926394	0.6251	RPRD2	1	150405177	c	g	-0.3897	0.075	2.047e-07	--	q21.3	MRPS21;ADAMTSL4;MCL1;ANP32E;ENSA;C1orf51;GOLPH3L;PRPF3;C1orf54;TARS2;RPRD2;ECM1;CA14;APH1A;MIR4257
rs1799737	0.6675	LRP1	12	57534912	a	g	0.3995	0.077	2.153e-07	++	q13.3	ZBTB39;NDUFA4L2;SHMT2;STAT6;R3HDM2;TAC3;STAC3;TMEM194A;NXPH4;NAB2;LRP1;GPR182;RDH16;MIR1228;SDR9C7;MYO1A
rs11204666	0.8397	MCL1	1	150543128	t	c	-0.4716	0.0959	8.876e-07	--	q21.3	HORMAD1;ADAMTSL4;MCL1;ARNT;ENSA;GOLPH3L;PRPF3;TARS2;RPRD2;ECM1;CTSS;CTSK;MIR4257
rs78349783	0.1225	NOX3	6	155813320	a	g	0.5606	0.1147	1.032e-06	++	q25.3	NOX3;TFB1M;TIAM2;CLDN20
rs7553867	0.6212	TARS2	1	150472869	a	c	0.3555	0.0736	1.357e-06	++	q21.3	HORMAD1;MRPS21;ADAMTSL4;MCL1;ENSA;C1orf51;GOLPH3L;PRPF3;C1orf54;TARS2;RPRD2;ECM1;CTSS;CA14;APH1A;MIR4257
rs7002	0.3753	RPRD2	1	150445819	a	g	-0.3546	0.0736	1.434e-06	--	q21.3	HORMAD1;MRPS21;ADAMTSL4;MCL1;ANP32E;ENSA;C1orf51;GOLPH3L;PRPF3;C1orf54;TARS2;RPRD2;ECM1;CA14;APH1A;MIR4257
rs844309	0.6245	RPRD2	1	150366587	t	c	0.3543	0.0735	1.439e-06	++	q21.3	MRPS21;ADAMTSL4;MCL1;ANP32E;VPS45;PLEKHO1;ENSA;C1orf51;PRPF3;C1orf54;TARS2;RPRD2;ECM1;CA14;APH1A;MIR4257
rs696616	0.6246	RPRD2	1	150336173	a	g	0.3542	0.0735	1.445e-06	++	q21.3	MRPS21;ADAMTSL4;MCL1;ANP32E;VPS45;PLEKHO1;C1orf51;PRPF3;C1orf54;TARS2;RPRD2;ECM1;CA14;APH1A;MIR4257
rs1694369	0.3754	RPRD2	1	150351101	a	g	-0.3542	0.0735	1.445e-06	--	q21.3	MRPS21;ADAMTSL4;MCL1;ANP32E;VPS45;PLEKHO1;ENSA;C1orf51;PRPF3;C1orf54;TARS2;RPRD2;ECM1;CA14;APH1A;MIR4257
rs1260421	0.6246	RPRD2	1	150357780	a	g	0.3542	0.0735	1.445e-06	++	q21.3	MRPS21;ADAMTSL4;MCL1;ANP32E;VPS45;PLEKHO1;ENSA;C1orf51;PRPF3;C1orf54;TARS2;RPRD2;ECM1;CA14;APH1A;MIR4257
rs1627235	0.6246	RPRD2	1	150358858	t	c	0.3542	0.0735	1.445e-06	++	q21.3	MRPS21;ADAMTSL4;MCL1;ANP32E;VPS45;PLEKHO1;ENSA;C1orf51;PRPF3;C1orf54;TARS2;RPRD2;ECM1;CA14;APH1A;MIR4257
rs1694362	0.6246	RPRD2	1	150366963	a	t	0.3542	0.0735	1.445e-06	++	q21.3	MRPS21;ADAMTSL4;MCL1;ANP32E;VPS45;PLEKHO1;ENSA;C1orf51;PRPF3;C1orf54;TARS2;RPRD2;ECM1;CA14;APH1A;MIR4257
rs1260389	0.6246	RPRD2	1	150372109	a	t	0.3542	0.0735	1.445e-06	++	q21.3	MRPS21;ADAMTSL4;MCL1;ANP32E;PLEKHO1;ENSA;C1orf51;GOLPH3L;PRPF3;C1orf54;TARS2;RPRD2;ECM1;CA14;APH1A;MIR4257
rs2794685	0.6247	PRPF3	1	150312268	t	c	0.3542	0.0735	1.446e-06	++	q21.3	MRPS21;ADAMTSL4;MCL1;ANP32E;VPS45;PLEKHO1;C1orf51;PRPF3;C1orf54;TARS2;RPRD2;ECM1;CA14;APH1A;MIR4257
rs1625468	0.6247	PRPF3	1	150321486	a	g	0.3542	0.0735	1.446e-06	++	q21.3	MRPS21;ADAMTSL4;MCL1;ANP32E;VPS45;PLEKHO1;C1orf51;PRPF3;C1orf54;TARS2;RPRD2;ECM1;CA14;APH1A;MIR4257
rs2794681	0.6247	PRPF3	1	150321951	t	c	0.3542	0.0735	1.446e-06	++	q21.3	MRPS21;ADAMTSL4;MCL1;ANP32E;VPS45;PLEKHO1;C1orf51;PRPF3;C1orf54;TARS2;RPRD2;ECM1;CA14;APH1A;MIR4257
rs828783	0.6247	RPRD2	1	150376977	t	c	0.3542	0.0735	1.446e-06	++	q21.3	MRPS21;ADAMTSL4;MCL1;ANP32E;PLEKHO1;ENSA;C1orf51;GOLPH3L;PRPF3;C1orf54;TARS2;RPRD2;ECM1;CA14;APH1A;MIR4257
rs12042579	0.6249	TARS2	1	150454503	t	c	0.3542	0.0735	1.467e-06	++	q21.3	HORMAD1;MRPS21;ADAMTSL4;MCL1;ANP32E;ENSA;C1orf51;GOLPH3L;PRPF3;C1orf54;TARS2;RPRD2;ECM1;CTSS;CA14;APH1A;MIR4257
rs3896342	0.3752	RPRD2	1	150411312	t	c	-0.3543	0.0736	1.469e-06	--	q21.3	MRPS21;ADAMTSL4;MCL1;ANP32E;ENSA;C1orf51;GOLPH3L;PRPF3;C1orf54;TARS2;RPRD2;ECM1;CA14;APH1A;MIR4257
rs11205385	0.6214	TARS2	1	150476516	a	g	0.3541	0.0736	1.479e-06	++	q21.3	HORMAD1;MRPS21;ADAMTSL4;MCL1;ENSA;C1orf51;GOLPH3L;PRPF3;C1orf54;TARS2;RPRD2;ECM1;CTSS;CA14;APH1A;MIR4257
rs3738487	0.6214	TARS2	1	150477061	t	c	0.3541	0.0736	1.479e-06	++	q21.3	HORMAD1;MRPS21;ADAMTSL4;MCL1;ENSA;C1orf51;GOLPH3L;PRPF3;C1orf54;TARS2;RPRD2;ECM1;CTSS;CA14;APH1A;MIR4257
rs1815544	0.6214	TARS2	1	150479901	t	c	0.3541	0.0736	1.479e-06	++	q21.3	HORMAD1;MRPS21;ADAMTSL4;MCL1;ENSA;C1orf51;GOLPH3L;PRPF3;C1orf54;TARS2;RPRD2;ECM1;CTSS;CA14;APH1A;MIR4257
rs12042229	0.3752	RPRD2	1	150447398	a	g	-0.3541	0.0736	1.482e-06	--	q21.3	HORMAD1;MRPS21;ADAMTSL4;MCL1;ANP32E;ENSA;C1orf51;GOLPH3L;PRPF3;C1orf54;TARS2;RPRD2;ECM1;CA14;APH1A;MIR4257
rs698923	0.6248	RPRD2	1	150379159	a	g	0.3538	0.0735	1.487e-06	++	q21.3	MRPS21;ADAMTSL4;MCL1;ANP32E;PLEKHO1;ENSA;C1orf51;GOLPH3L;PRPF3;C1orf54;TARS2;RPRD2;ECM1;CA14;APH1A;MIR4257
rs1631973	0.3752	RPRD2	1	150380779	t	c	-0.3538	0.0735	1.487e-06	--	q21.3	MRPS21;ADAMTSL4;MCL1;ANP32E;PLEKHO1;ENSA;C1orf51;GOLPH3L;PRPF3;C1orf54;TARS2;RPRD2;ECM1;CA14;APH1A;MIR4257
rs3820544	0.375	TARS2	1	150457876	a	t	-0.3537	0.0735	1.501e-06	--	q21.3	HORMAD1;MRPS21;ADAMTSL4;MCL1;ANP32E;ENSA;C1orf51;GOLPH3L;PRPF3;C1orf54;TARS2;RPRD2;ECM1;CTSS;CA14;APH1A;MIR4257
rs12046446	0.375	TARS2	1	150460855	t	g	-0.3537	0.0735	1.501e-06	--	q21.3	HORMAD1;MRPS21;ADAMTSL4;MCL1;ENSA;C1orf51;GOLPH3L;PRPF3;C1orf54;TARS2;RPRD2;ECM1;CTSS;CA14;APH1A;MIR4257
rs6703652	0.375	TARS2	1	150465953	t	g	-0.3537	0.0735	1.501e-06	--	q21.3	HORMAD1;MRPS21;ADAMTSL4;MCL1;ENSA;C1orf51;GOLPH3L;PRPF3;C1orf54;TARS2;RPRD2;ECM1;CTSS;CA14;APH1A;MIR4257
rs9436119	0.625	TARS2	1	150467753	a	g	0.3536	0.0735	1.519e-06	++	q21.3	HORMAD1;MRPS21;ADAMTSL4;MCL1;ENSA;C1orf51;GOLPH3L;PRPF3;C1orf54;TARS2;RPRD2;ECM1;CTSS;CA14;APH1A;MIR4257
rs11587575	0.3749	RPRD2	1	150451863	t	c	-0.3535	0.0735	1.535e-06	--	q21.3	HORMAD1;MRPS21;ADAMTSL4;MCL1;ANP32E;ENSA;C1orf51;GOLPH3L;PRPF3;C1orf54;TARS2;RPRD2;ECM1;CA14;APH1A;MIR4257
rs1972031	0.375	RPRD2	1	150430688	t	c	-0.3535	0.0736	1.553e-06	--	q21.3	HORMAD1;MRPS21;ADAMTSL4;MCL1;ANP32E;ENSA;C1orf51;GOLPH3L;PRPF3;C1orf54;TARS2;RPRD2;ECM1;CA14;APH1A;MIR4257
rs9436007	0.625	RPRD2	1	150433389	t	c	0.3533	0.0735	1.553e-06	++	q21.3	HORMAD1;MRPS21;ADAMTSL4;MCL1;ANP32E;ENSA;C1orf51;GOLPH3L;PRPF3;C1orf54;TARS2;RPRD2;ECM1;CA14;APH1A;MIR4257
rs6672808	0.6249	RPRD2	1	150423967	t	c	0.3533	0.0736	1.563e-06	++	q21.3	HORMAD1;MRPS21;ADAMTSL4;MCL1;ANP32E;ENSA;C1orf51;GOLPH3L;PRPF3;C1orf54;TARS2;RPRD2;ECM1;CA14;APH1A;MIR4257
rs55928222	0.3749	TARS2	1	150467370	a	c	-0.3531	0.0735	1.57e-06	--	q21.3	HORMAD1;MRPS21;ADAMTSL4;MCL1;ENSA;C1orf51;GOLPH3L;PRPF3;C1orf54;TARS2;RPRD2;ECM1;CTSS;CA14;APH1A;MIR4257
rs2873669	0.3749	RPRD2	1	150426224	t	c	-0.3532	0.0736	1.582e-06	--	q21.3	HORMAD1;MRPS21;ADAMTSL4;MCL1;ANP32E;ENSA;C1orf51;GOLPH3L;PRPF3;C1orf54;TARS2;RPRD2;ECM1;CA14;APH1A;MIR4257
rs4926437	0.6251	RPRD2	1	150427790	t	c	0.3532	0.0736	1.582e-06	++	q21.3	HORMAD1;MRPS21;ADAMTSL4;MCL1;ANP32E;ENSA;C1orf51;GOLPH3L;PRPF3;C1orf54;TARS2;RPRD2;ECM1;CA14;APH1A;MIR4257
rs7539458	0.3749	RPRD2	1	150430325	t	g	-0.3532	0.0736	1.582e-06	--	q21.3	HORMAD1;MRPS21;ADAMTSL4;MCL1;ANP32E;ENSA;C1orf51;GOLPH3L;PRPF3;C1orf54;TARS2;RPRD2;ECM1;CA14;APH1A;MIR4257
rs1145583	0.621	RPRD2	1	150338322	t	c	0.3523	0.0734	1.605e-06	++	q21.3	MRPS21;ADAMTSL4;MCL1;ANP32E;VPS45;PLEKHO1;C1orf51;PRPF3;C1orf54;TARS2;RPRD2;ECM1;CA14;APH1A;MIR4257
rs1260405	0.3789	PRPF3	1	150304781	a	g	-0.3523	0.0734	1.606e-06	--	q21.3	MRPS21;ADAMTSL4;MCL1;ANP32E;VPS45;PLEKHO1;C1orf51;PRPF3;C1orf54;TARS2;RPRD2;ECM1;CA14;APH1A;MIR4257
rs2794614	0.3789	PRPF3	1	150311948	t	c	-0.3523	0.0734	1.606e-06	--	q21.3	MRPS21;ADAMTSL4;MCL1;ANP32E;VPS45;PLEKHO1;C1orf51;PRPF3;C1orf54;TARS2;RPRD2;ECM1;CA14;APH1A;MIR4257
rs7513205	0.3819	TARS2	1	150472781	a	g	-0.3523	0.0735	1.662e-06	--	q21.3	HORMAD1;MRPS21;ADAMTSL4;MCL1;ENSA;C1orf51;GOLPH3L;PRPF3;C1orf54;TARS2;RPRD2;ECM1;CTSS;CA14;APH1A;MIR4257
rs11577600	0.6215	RPRD2	1	150407443	a	g	0.352	0.0735	1.669e-06	++	q21.3	MRPS21;ADAMTSL4;MCL1;ANP32E;ENSA;C1orf51;GOLPH3L;PRPF3;C1orf54;TARS2;RPRD2;ECM1;CA14;APH1A;MIR4257
rs72696885	0.6215	RPRD2	1	150411059	t	c	0.352	0.0735	1.669e-06	++	q21.3	MRPS21;ADAMTSL4;MCL1;ANP32E;ENSA;C1orf51;GOLPH3L;PRPF3;C1orf54;TARS2;RPRD2;ECM1;CA14;APH1A;MIR4257
rs834229	0.6253	RPRD2	1	150384665	c	g	0.3519	0.0735	1.707e-06	++	q21.3	MRPS21;ADAMTSL4;MCL1;ANP32E;ENSA;C1orf51;GOLPH3L;PRPF3;C1orf54;TARS2;RPRD2;ECM1;CA14;APH1A;MIR4257
rs834230	0.6253	RPRD2	1	150387929	t	c	0.3519	0.0735	1.707e-06	++	q21.3	MRPS21;ADAMTSL4;MCL1;ANP32E;ENSA;C1orf51;GOLPH3L;PRPF3;C1orf54;TARS2;RPRD2;ECM1;CA14;APH1A;MIR4257
rs17597088	0.3817	TARS2	1	150475772	a	g	-0.3507	0.0735	1.835e-06	--	q21.3	HORMAD1;MRPS21;ADAMTSL4;MCL1;ENSA;C1orf51;GOLPH3L;PRPF3;C1orf54;TARS2;RPRD2;ECM1;CTSS;CA14;APH1A;MIR4257
rs45595332	0.6218	RPRD2	1	150446067	t	c	0.3506	0.0735	1.84e-06	++	q21.3	HORMAD1;MRPS21;ADAMTSL4;MCL1;ANP32E;ENSA;C1orf51;GOLPH3L;PRPF3;C1orf54;TARS2;RPRD2;ECM1;CA14;APH1A;MIR4257
rs2147324	0.5473	C1orf51	1	150255587	t	c	0.345	0.0723	1.853e-06	++	q21.2	MRPS21;ANP32E;VPS45;PLEKHO1;C1orf51;PRPF3;C1orf54;TARS2;RPRD2;ECM1;CA14;APH1A
rs6662108	0.6219	RPRD2	1	150420541	a	c	0.3505	0.0735	1.867e-06	++	q21.3	HORMAD1;MRPS21;ADAMTSL4;MCL1;ANP32E;ENSA;C1orf51;GOLPH3L;PRPF3;C1orf54;TARS2;RPRD2;ECM1;CA14;APH1A;MIR4257
rs9436125	0.38	ECM1	1	150487961	c	g	-0.3503	0.0735	1.876e-06	--	q21.3	HORMAD1;MRPS21;ADAMTSL4;MCL1;ENSA;C1orf51;GOLPH3L;PRPF3;C1orf54;TARS2;RPRD2;ECM1;CTSS;APH1A;MIR4257
rs12023378	0.378	TARS2	1	150467063	a	g	-0.3502	0.0735	1.883e-06	--	q21.3	HORMAD1;MRPS21;ADAMTSL4;MCL1;ENSA;C1orf51;GOLPH3L;PRPF3;C1orf54;TARS2;RPRD2;ECM1;CTSS;CA14;APH1A;MIR4257
rs55823828	0.622	TARS2	1	150467296	c	g	0.3502	0.0735	1.883e-06	++	q21.3	HORMAD1;MRPS21;ADAMTSL4;MCL1;ENSA;C1orf51;GOLPH3L;PRPF3;C1orf54;TARS2;RPRD2;ECM1;CTSS;CA14;APH1A;MIR4257
rs55996928	0.622	TARS2	1	150467393	a	c	0.3502	0.0735	1.883e-06	++	q21.3	HORMAD1;MRPS21;ADAMTSL4;MCL1;ENSA;C1orf51;GOLPH3L;PRPF3;C1orf54;TARS2;RPRD2;ECM1;CTSS;CA14;APH1A;MIR4257
rs11590324	0.622	TARS2	1	150470322	a	c	0.3502	0.0735	1.883e-06	++	q21.3	HORMAD1;MRPS21;ADAMTSL4;MCL1;ENSA;C1orf51;GOLPH3L;PRPF3;C1orf54;TARS2;RPRD2;ECM1;CTSS;CA14;APH1A;MIR4257
rs1260411	0.6218	RPRD2	1	150382088	a	g	0.3499	0.0734	1.894e-06	++	q21.3	MRPS21;ADAMTSL4;MCL1;ANP32E;ENSA;C1orf51;GOLPH3L;PRPF3;C1orf54;TARS2;RPRD2;ECM1;CA14;APH1A;MIR4257
rs55742549	0.6218	RPRD2	1	150396459	a	g	0.3499	0.0734	1.894e-06	++	q21.3	MRPS21;ADAMTSL4;MCL1;ANP32E;ENSA;C1orf51;GOLPH3L;PRPF3;C1orf54;TARS2;RPRD2;ECM1;CA14;APH1A;MIR4257
rs12045304	0.6218	RPRD2	1	150399818	a	g	0.3499	0.0734	1.894e-06	++	q21.3	MRPS21;ADAMTSL4;MCL1;ANP32E;ENSA;C1orf51;GOLPH3L;PRPF3;C1orf54;TARS2;RPRD2;ECM1;CA14;APH1A;MIR4257
rs834236	0.6178	RPRD2	1	150362968	t	c	0.3494	0.0734	1.923e-06	++	q21.3	MRPS21;ADAMTSL4;MCL1;ANP32E;VPS45;PLEKHO1;ENSA;C1orf51;PRPF3;C1orf54;TARS2;RPRD2;ECM1;CA14;APH1A;MIR4257
rs11581351	0.622	RPRD2	1	150440200	c	g	0.3499	0.0735	1.924e-06	++	q21.3	HORMAD1;MRPS21;ADAMTSL4;MCL1;ANP32E;ENSA;C1orf51;GOLPH3L;PRPF3;C1orf54;TARS2;RPRD2;ECM1;CA14;APH1A;MIR4257
rs2794682	0.6178	PRPF3	1	150320847	t	c	0.3491	0.0733	1.93e-06	++	q21.3	MRPS21;ADAMTSL4;MCL1;ANP32E;VPS45;PLEKHO1;C1orf51;PRPF3;C1orf54;TARS2;RPRD2;ECM1;CA14;APH1A;MIR4257
rs1260367	0.6178	RPRD2	1	150344514	t	c	0.3492	0.0734	1.943e-06	++	q21.3	MRPS21;ADAMTSL4;MCL1;ANP32E;VPS45;PLEKHO1;C1orf51;PRPF3;C1orf54;TARS2;RPRD2;ECM1;CA14;APH1A;MIR4257
rs7523428	0.622	RPRD2	1	150430472	a	g	0.3497	0.0735	1.964e-06	++	q21.3	HORMAD1;MRPS21;ADAMTSL4;MCL1;ANP32E;ENSA;C1orf51;GOLPH3L;PRPF3;C1orf54;TARS2;RPRD2;ECM1;CA14;APH1A;MIR4257
rs17596326	0.378	RPRD2	1	150433819	a	g	-0.3497	0.0735	1.964e-06	--	q21.3	HORMAD1;MRPS21;ADAMTSL4;MCL1;ANP32E;ENSA;C1orf51;GOLPH3L;PRPF3;C1orf54;TARS2;RPRD2;ECM1;CA14;APH1A;MIR4257
rs9436008	0.378	RPRD2	1	150434631	a	g	-0.3497	0.0735	1.964e-06	--	q21.3	HORMAD1;MRPS21;ADAMTSL4;MCL1;ANP32E;ENSA;C1orf51;GOLPH3L;PRPF3;C1orf54;TARS2;RPRD2;ECM1;CA14;APH1A;MIR4257
rs9436115	0.622	RPRD2	1	150435177	a	g	0.3497	0.0735	1.964e-06	++	q21.3	HORMAD1;MRPS21;ADAMTSL4;MCL1;ANP32E;ENSA;C1orf51;GOLPH3L;PRPF3;C1orf54;TARS2;RPRD2;ECM1;CA14;APH1A;MIR4257
rs9436127	0.6201	ECM1	1	150490565	a	g	0.3498	0.0736	1.986e-06	++	q21.3	HORMAD1;MRPS21;ADAMTSL4;MCL1;ENSA;C1orf51;GOLPH3L;PRPF3;C1orf54;TARS2;RPRD2;ECM1;CTSS;APH1A;MIR4257
rs59898460	0.3799	ECM1	1	150493004	t	c	-0.3498	0.0736	1.986e-06	--	q21.3	HORMAD1;MRPS21;ADAMTSL4;MCL1;ENSA;C1orf51;GOLPH3L;PRPF3;C1orf54;TARS2;RPRD2;ECM1;CTSS;MIR4257
rs1260406	0.6178	PRPF3	1	150305863	a	c	0.3488	0.0734	1.988e-06	++	q21.3	MRPS21;ADAMTSL4;MCL1;ANP32E;VPS45;PLEKHO1;C1orf51;PRPF3;C1orf54;TARS2;RPRD2;ECM1;CA14;APH1A;MIR4257
rs2794615	0.6178	PRPF3	1	150309638	t	c	0.3488	0.0734	1.988e-06	++	q21.3	MRPS21;ADAMTSL4;MCL1;ANP32E;VPS45;PLEKHO1;C1orf51;PRPF3;C1orf54;TARS2;RPRD2;ECM1;CA14;APH1A;MIR4257
rs11587758	0.6179	PRPF3	1	150327106	a	g	0.3488	0.0734	1.989e-06	++	q21.3	MRPS21;ADAMTSL4;MCL1;ANP32E;VPS45;PLEKHO1;C1orf51;PRPF3;C1orf54;TARS2;RPRD2;ECM1;CA14;APH1A;MIR4257
rs1097068	0.6179	PRPF3	1	150330345	t	c	0.3488	0.0734	1.989e-06	++	q21.3	MRPS21;ADAMTSL4;MCL1;ANP32E;VPS45;PLEKHO1;C1orf51;PRPF3;C1orf54;TARS2;RPRD2;ECM1;CA14;APH1A;MIR4257
rs1097067	0.6179	PRPF3	1	150330356	t	g	0.3488	0.0734	1.989e-06	++	q21.3	MRPS21;ADAMTSL4;MCL1;ANP32E;VPS45;PLEKHO1;C1orf51;PRPF3;C1orf54;TARS2;RPRD2;ECM1;CA14;APH1A;MIR4257
rs1103115	0.6179	RPRD2	1	150332304	a	g	0.3488	0.0734	1.989e-06	++	q21.3	MRPS21;ADAMTSL4;MCL1;ANP32E;VPS45;PLEKHO1;C1orf51;PRPF3;C1orf54;TARS2;RPRD2;ECM1;CA14;APH1A;MIR4257
rs1097070	0.3821	RPRD2	1	150332955	a	t	-0.3488	0.0734	1.989e-06	--	q21.3	MRPS21;ADAMTSL4;MCL1;ANP32E;VPS45;PLEKHO1;C1orf51;PRPF3;C1orf54;TARS2;RPRD2;ECM1;CA14;APH1A;MIR4257
rs1260368	0.6179	RPRD2	1	150340260	a	g	0.3488	0.0734	1.989e-06	++	q21.3	MRPS21;ADAMTSL4;MCL1;ANP32E;VPS45;PLEKHO1;C1orf51;PRPF3;C1orf54;TARS2;RPRD2;ECM1;CA14;APH1A;MIR4257
rs1260459	0.3821	RPRD2	1	150348253	t	g	-0.3488	0.0734	1.989e-06	--	q21.3	MRPS21;ADAMTSL4;MCL1;ANP32E;VPS45;PLEKHO1;C1orf51;PRPF3;ENSA;C1orf54;TARS2;RPRD2;ECM1;CA14;APH1A;MIR4257
rs1617829	0.6179	RPRD2	1	150349902	a	g	0.3488	0.0734	1.989e-06	++	q21.3	MRPS21;ADAMTSL4;MCL1;ANP32E;VPS45;PLEKHO1;ENSA;C1orf51;PRPF3;C1orf54;TARS2;RPRD2;ECM1;CA14;APH1A;MIR4257
rs834232	0.3821	RPRD2	1	150354682	t	c	-0.3488	0.0734	1.989e-06	--	q21.3	MRPS21;ADAMTSL4;MCL1;ANP32E;VPS45;PLEKHO1;ENSA;C1orf51;PRPF3;C1orf54;TARS2;RPRD2;ECM1;CA14;APH1A;MIR4257
rs2454286	0.6179	RPRD2	1	150355538	a	g	0.3488	0.0734	1.989e-06	++	q21.3	MRPS21;ADAMTSL4;MCL1;ANP32E;VPS45;PLEKHO1;ENSA;C1orf51;PRPF3;C1orf54;TARS2;RPRD2;ECM1;CA14;APH1A;MIR4257
rs1260422	0.6179	RPRD2	1	150357011	a	g	0.3488	0.0734	1.989e-06	++	q21.3	MRPS21;ADAMTSL4;MCL1;ANP32E;VPS45;PLEKHO1;ENSA;C1orf51;PRPF3;C1orf54;TARS2;RPRD2;ECM1;CA14;APH1A;MIR4257
rs9436108	0.3821	RPRD2	1	150360930	a	g	-0.3488	0.0734	1.989e-06	--	q21.3	MRPS21;ADAMTSL4;MCL1;ANP32E;VPS45;PLEKHO1;ENSA;C1orf51;PRPF3;C1orf54;TARS2;RPRD2;ECM1;CA14;APH1A;MIR4257
rs2264418	0.6179	RPRD2	1	150368579	a	g	0.3488	0.0734	1.989e-06	++	q21.3	MRPS21;ADAMTSL4;MCL1;ANP32E;PLEKHO1;ENSA;C1orf51;PRPF3;C1orf54;TARS2;RPRD2;ECM1;CA14;APH1A;MIR4257
rs1260388	0.3821	RPRD2	1	150372016	t	g	-0.3488	0.0734	1.989e-06	--	q21.3	MRPS21;ADAMTSL4;MCL1;ANP32E;PLEKHO1;ENSA;C1orf51;GOLPH3L;PRPF3;C1orf54;TARS2;RPRD2;ECM1;CA14;APH1A;MIR4257
rs35057759	0.6179	RPRD2	1	150374276	t	c	0.3488	0.0734	1.989e-06	++	q21.3	MRPS21;ADAMTSL4;MCL1;ANP32E;PLEKHO1;ENSA;C1orf51;GOLPH3L;PRPF3;C1orf54;TARS2;RPRD2;ECM1;CA14;APH1A;MIR4257
rs1260378	0.6179	RPRD2	1	150375272	a	g	0.3488	0.0734	1.989e-06	++	q21.3	MRPS21;ADAMTSL4;MCL1;ANP32E;PLEKHO1;ENSA;C1orf51;GOLPH3L;PRPF3;C1orf54;TARS2;RPRD2;ECM1;CA14;APH1A;MIR4257
rs1694385	0.6179	RPRD2	1	150377960	a	g	0.3488	0.0734	1.989e-06	++	q21.3	MRPS21;ADAMTSL4;MCL1;ANP32E;PLEKHO1;ENSA;C1orf51;GOLPH3L;PRPF3;C1orf54;TARS2;RPRD2;ECM1;CA14;APH1A;MIR4257
rs2867894	0.6184	RPRD2	1	150452912	a	t	0.3488	0.0734	2.016e-06	++	q21.3	HORMAD1;MRPS21;ADAMTSL4;MCL1;ANP32E;ENSA;C1orf51;GOLPH3L;PRPF3;C1orf54;TARS2;RPRD2;ECM1;CTSS;CA14;APH1A;MIR4257
rs2867893	0.6184	RPRD2	1	150453296	t	c	0.3488	0.0734	2.016e-06	++	q21.3	HORMAD1;MRPS21;ADAMTSL4;MCL1;ANP32E;ENSA;C1orf51;GOLPH3L;PRPF3;C1orf54;TARS2;RPRD2;ECM1;CTSS;CA14;APH1A;MIR4257
rs1260386	0.6179	RPRD2	1	150369622	t	g	0.3485	0.0734	2.024e-06	++	q21.3	MRPS21;ADAMTSL4;MCL1;ANP32E;PLEKHO1;ENSA;C1orf51;GOLPH3L;PRPF3;C1orf54;TARS2;RPRD2;ECM1;CA14;APH1A;MIR4257
rs9436112	0.3816	RPRD2	1	150406449	a	c	-0.3486	0.0734	2.068e-06	--	q21.3	MRPS21;ADAMTSL4;MCL1;ANP32E;ENSA;C1orf51;GOLPH3L;PRPF3;C1orf54;TARS2;RPRD2;ECM1;CA14;APH1A;MIR4257
rs12028001	0.6184	RPRD2	1	150407820	t	c	0.3486	0.0734	2.068e-06	++	q21.3	MRPS21;ADAMTSL4;MCL1;ANP32E;ENSA;C1orf51;GOLPH3L;PRPF3;C1orf54;TARS2;RPRD2;ECM1;CA14;APH1A;MIR4257
rs7538981	0.6184	RPRD2	1	150410978	a	g	0.3486	0.0734	2.068e-06	++	q21.3	MRPS21;ADAMTSL4;MCL1;ANP32E;ENSA;C1orf51;GOLPH3L;PRPF3;C1orf54;TARS2;RPRD2;ECM1;CA14;APH1A;MIR4257
rs4926436	0.6184	RPRD2	1	150419896	t	c	0.3486	0.0734	2.068e-06	++	q21.3	MRPS21;ADAMTSL4;MCL1;ANP32E;ENSA;C1orf51;GOLPH3L;PRPF3;C1orf54;TARS2;RPRD2;ECM1;CA14;APH1A;MIR4257
rs11587116	0.3814	RPRD2	1	150451898	a	t	-0.3481	0.0734	2.108e-06	--	q21.3	HORMAD1;MRPS21;ADAMTSL4;MCL1;ANP32E;ENSA;C1orf51;GOLPH3L;PRPF3;C1orf54;TARS2;RPRD2;ECM1;CA14;APH1A;MIR4257
rs72696900	0.6186	RPRD2	1	150425256	t	c	0.3477	0.0734	2.175e-06	++	q21.3	HORMAD1;MRPS21;ADAMTSL4;MCL1;ANP32E;ENSA;C1orf51;GOLPH3L;PRPF3;C1orf54;TARS2;RPRD2;ECM1;CA14;APH1A;MIR4257
rs1498308	0.6182	PRPF3	1	150295131	t	g	0.3473	0.0734	2.208e-06	++	q21.2	MRPS21;ADAMTSL4;ANP32E;VPS45;PLEKHO1;C1orf51;PRPF3;C1orf54;TARS2;RPRD2;ECM1;CA14;APH1A;MIR4257
rs1260400	0.6182	PRPF3	1	150296298	t	c	0.3472	0.0734	2.224e-06	++	q21.2	MRPS21;ADAMTSL4;ANP32E;VPS45;PLEKHO1;C1orf51;PRPF3;C1orf54;TARS2;RPRD2;ECM1;CA14;APH1A;MIR4257
rs10788873	0.4622	C1orf54	1	150250534	a	t	-0.3398	0.0719	2.281e-06	--	q21.2	MRPS21;ANP32E;VPS45;PLEKHO1;C1orf51;PRPF3;C1orf54;TARS2;RPRD2;ECM1;CA14;APH1A
rs698916	0.3815	RPRD2	1	150388385	a	g	-0.3467	0.0734	2.309e-06	--	q21.3	MRPS21;ADAMTSL4;MCL1;ANP32E;ENSA;C1orf51;GOLPH3L;PRPF3;C1orf54;TARS2;RPRD2;ECM1;CA14;APH1A;MIR4257
rs73569104	0.1323	NOX3	6	155803951	a	c	0.5181	0.1097	2.331e-06	++	q25.3	NOX3;TFB1M;TIAM2;CLDN20
rs60681697	0.1323	NOX3	6	155804949	t	c	0.5181	0.1097	2.331e-06	++	q25.3	NOX3;TFB1M;TIAM2;CLDN20
rs4759276	0.6261	LRP1	12	57526646	a	g	0.3567	0.0756	2.34e-06	++	q13.3	ZBTB39;NDUFA4L2;SHMT2;STAT6;R3HDM2;TAC3;STAC3;TMEM194A;NXPH4;NAB2;LRP1;GPR182;RDH16;MIR1228;SDR9C7;MYO1A
rs698919	0.3814	RPRD2	1	150387000	a	g	-0.3465	0.0734	2.343e-06	--	q21.3	MRPS21;ADAMTSL4;MCL1;ANP32E;ENSA;C1orf51;GOLPH3L;PRPF3;C1orf54;TARS2;RPRD2;ECM1;CA14;APH1A;MIR4257
rs834231	0.3814	RPRD2	1	150389392	a	t	-0.3465	0.0734	2.343e-06	--	q21.3	MRPS21;ADAMTSL4;MCL1;ANP32E;ENSA;C1orf51;GOLPH3L;PRPF3;C1orf54;TARS2;RPRD2;ECM1;CA14;APH1A;MIR4257
rs832622	0.3814	RPRD2	1	150392830	a	g	-0.3465	0.0734	2.343e-06	--	q21.3	MRPS21;ADAMTSL4;MCL1;ANP32E;ENSA;C1orf51;GOLPH3L;PRPF3;C1orf54;TARS2;RPRD2;ECM1;CA14;APH1A;MIR4257
rs11577843	0.3814	RPRD2	1	150398258	a	g	-0.3465	0.0734	2.343e-06	--	q21.3	MRPS21;ADAMTSL4;MCL1;ANP32E;ENSA;C1orf51;GOLPH3L;PRPF3;C1orf54;TARS2;RPRD2;ECM1;CA14;APH1A;MIR4257
rs11590787	0.6186	RPRD2	1	150398531	a	g	0.3465	0.0734	2.343e-06	++	q21.3	MRPS21;ADAMTSL4;MCL1;ANP32E;ENSA;C1orf51;GOLPH3L;PRPF3;C1orf54;TARS2;RPRD2;ECM1;CA14;APH1A;MIR4257
rs77055699	0.8679	NOX3	6	155806851	a	g	-0.518	0.1097	2.353e-06	--	q25.3	NOX3;TFB1M;TIAM2;CLDN20
rs1122967	0.5412	C1orf51	1	150258838	c	g	0.3402	0.0721	2.364e-06	++	q21.2	MRPS21;ANP32E;VPS45;PLEKHO1;C1orf51;PRPF3;C1orf54;TARS2;RPRD2;ECM1;CA14;APH1A
rs73569116	0.1324	NOX3	6	155810108	a	c	0.5178	0.1097	2.366e-06	++	q25.3	NOX3;TFB1M;TIAM2;CLDN20
rs78377252	0.9781	NBEAL1	2	203911272	a	g	-1.1827	0.2509	2.429e-06	--	q33.2	NBEAL1;ALS2CR8;ICA1L;CYP20A1;WDR12
rs13294	0.6131	ECM1	1	150484987	a	g	0.3456	0.0733	2.444e-06	++	q21.3	HORMAD1;MRPS21;ADAMTSL4;MCL1;ENSA;C1orf51;GOLPH3L;PRPF3;C1orf54;TARS2;RPRD2;ECM1;CTSS;CA14;APH1A;MIR4257
rs59504877	0.1334	NOX3	6	155802710	a	c	0.5162	0.1097	2.517e-06	++	q25.3	NOX3;TFB1M;TIAM2;CLDN20
rs6908036	0.1721	NOX3	6	155815325	a	t	0.488	0.1037	2.533e-06	++	q25.3	NOX3;TFB1M;TIAM2;CLDN20
rs2794679	0.6176	PRPF3	1	150324857	a	g	0.345	0.0734	2.567e-06	++	q21.3	MRPS21;ADAMTSL4;MCL1;ANP32E;VPS45;PLEKHO1;C1orf51;PRPF3;C1orf54;TARS2;RPRD2;ECM1;CA14;APH1A;MIR4257
rs2794678	0.6176	PRPF3	1	150324868	a	g	0.345	0.0734	2.567e-06	++	q21.3	MRPS21;ADAMTSL4;MCL1;ANP32E;VPS45;PLEKHO1;C1orf51;PRPF3;C1orf54;TARS2;RPRD2;ECM1;CA14;APH1A;MIR4257
rs2274127	0.5524	C1orf54	1	150252984	t	g	0.3403	0.0724	2.621e-06	++	q21.2	MRPS21;ANP32E;VPS45;PLEKHO1;C1orf51;PRPF3;C1orf54;TARS2;RPRD2;ECM1;CA14;APH1A
rs9435997	0.3717	PRPF3	1	150289496	a	g	-0.3449	0.0736	2.817e-06	--	q21.2	MRPS21;ADAMTSL4;ANP32E;VPS45;PLEKHO1;C1orf51;PRPF3;C1orf54;TARS2;RPRD2;ECM1;CA14;APH1A;MIR4257
rs2477121	0.6283	PRPF3	1	150290762	a	t	0.3449	0.0736	2.817e-06	++	q21.2	MRPS21;ADAMTSL4;ANP32E;VPS45;PLEKHO1;C1orf51;PRPF3;C1orf54;TARS2;RPRD2;ECM1;CA14;APH1A;MIR4257
rs4926419	0.5375	MRPS21	1	150264714	t	c	0.3373	0.072	2.825e-06	++	q21.2	MRPS21;ANP32E;VPS45;PLEKHO1;C1orf51;PRPF3;C1orf54;TARS2;RPRD2;ECM1;CA14;APH1A
rs1776274	0.3718	MRPS21	1	150269452	t	c	-0.3448	0.0736	2.825e-06	--	q21.2	MRPS21;ANP32E;VPS45;PLEKHO1;C1orf51;PRPF3;C1orf54;TARS2;RPRD2;ECM1;CA14;APH1A
rs500812	0.6284	MRPS21	1	150269545	t	g	0.3448	0.0736	2.844e-06	++	q21.2	MRPS21;ANP32E;VPS45;PLEKHO1;C1orf51;PRPF3;C1orf54;TARS2;RPRD2;ECM1;CA14;APH1A
rs1694377	0.3718	PRPF3	1	150293153	a	g	-0.3446	0.0736	2.876e-06	--	q21.2	MRPS21;ADAMTSL4;ANP32E;VPS45;PLEKHO1;C1orf51;PRPF3;C1orf54;TARS2;RPRD2;ECM1;CA14;APH1A;MIR4257
rs4333886	0.3716	PRPF3	1	150291041	c	g	-0.3445	0.0736	2.897e-06	--	q21.2	MRPS21;ADAMTSL4;ANP32E;VPS45;PLEKHO1;C1orf51;PRPF3;C1orf54;TARS2;RPRD2;ECM1;CA14;APH1A;MIR4257
rs580060	0.6285	MRPS21	1	150281202	a	c	0.3441	0.0736	2.971e-06	++	q21.2	MRPS21;ADAMTSL4;ANP32E;VPS45;PLEKHO1;C1orf51;PRPF3;C1orf54;TARS2;RPRD2;ECM1;CA14;APH1A;MIR4257
rs1694375	0.6286	MRPS21	1	150278908	c	g	0.344	0.0736	2.983e-06	++	q21.2	MRPS21;ADAMTSL4;ANP32E;VPS45;PLEKHO1;C1orf51;PRPF3;C1orf54;TARS2;RPRD2;ECM1;CA14;APH1A;MIR4257
rs1260396	0.6286	MRPS21	1	150281501	a	c	0.344	0.0736	2.983e-06	++	q21.2	MRPS21;ADAMTSL4;ANP32E;VPS45;PLEKHO1;C1orf51;PRPF3;C1orf54;TARS2;RPRD2;ECM1;CA14;APH1A;MIR4257
rs521607	0.6286	MRPS21	1	150282977	t	c	0.344	0.0736	2.983e-06	++	q21.2	MRPS21;ADAMTSL4;ANP32E;VPS45;PLEKHO1;C1orf51;PRPF3;C1orf54;TARS2;RPRD2;ECM1;CA14;APH1A;MIR4257
rs4581308	0.6284	MRPS21	1	150276872	a	g	0.344	0.0736	2.998e-06	++	q21.2	MRPS21;ADAMTSL4;ANP32E;VPS45;PLEKHO1;C1orf51;PRPF3;C1orf54;TARS2;RPRD2;ECM1;CA14;APH1A;MIR4257
rs12040949	0.631	RPRD2	1	150447462	t	c	0.3437	0.0736	3.051e-06	++	q21.3	HORMAD1;MRPS21;ADAMTSL4;MCL1;ANP32E;ENSA;C1orf51;GOLPH3L;PRPF3;C1orf54;TARS2;RPRD2;ECM1;CA14;APH1A;MIR4257
rs3737240	0.6235	ECM1	1	150483355	t	c	0.3429	0.0736	3.216e-06	++	q21.3	HORMAD1;MRPS21;ADAMTSL4;MCL1;ENSA;C1orf51;GOLPH3L;PRPF3;C1orf54;TARS2;RPRD2;ECM1;CTSS;CA14;APH1A;MIR4257
rs141292640	0.8561	RPRD2	1	150406172	a	g	-0.4684	0.1006	3.217e-06	--	q21.3	MRPS21;ADAMTSL4;MCL1;ANP32E;ENSA;C1orf51;GOLPH3L;PRPF3;C1orf54;TARS2;RPRD2;ECM1;CA14;APH1A;MIR4257
rs11207415	0.732	HSD52	1	59635971	t	c	-0.3766	0.0809	3.227e-06	--	p32.1	HSD52;FGGY
rs75895166	0.1432	NOX3	6	155812061	a	t	0.5119	0.1102	3.375e-06	++	q25.3	NOX3;TFB1M;TIAM2;CLDN20
rs56214461	0.6248	PRPF3	1	150289692	t	c	0.3415	0.0736	3.453e-06	++	q21.2	MRPS21;ADAMTSL4;ANP32E;VPS45;PLEKHO1;C1orf51;PRPF3;C1orf54;TARS2;RPRD2;ECM1;CA14;APH1A;MIR4257
rs11205357	0.625	MRPS21	1	150267798	t	c	0.3411	0.0736	3.548e-06	++	q21.2	MRPS21;ANP32E;VPS45;PLEKHO1;C1orf51;PRPF3;C1orf54;TARS2;RPRD2;ECM1;CA14;APH1A
rs1614039	0.625	MRPS21	1	150272007	t	c	0.3411	0.0736	3.548e-06	++	q21.2	MRPS21;ADAMTSL4;ANP32E;VPS45;PLEKHO1;C1orf51;PRPF3;C1orf54;TARS2;RPRD2;ECM1;CA14;APH1A
rs1694370	0.375	MRPS21	1	150274305	c	g	-0.3411	0.0736	3.548e-06	--	q21.2	MRPS21;ADAMTSL4;ANP32E;VPS45;PLEKHO1;C1orf51;PRPF3;C1orf54;TARS2;RPRD2;ECM1;CA14;APH1A
rs12133893	0.2676	HSD52	1	59642431	a	c	0.375	0.0809	3.581e-06	++	p32.1	HSD52;FGGY
rs61819435	0.3784	ADAMTSL4	1	150511628	c	g	-0.3403	0.0734	3.605e-06	--	q21.3	HORMAD1;MRPS21;ADAMTSL4;MCL1;ENSA;GOLPH3L;PRPF3;TARS2;RPRD2;ECM1;CTSS;MIR4257
rs486275	0.3749	MRPS21	1	150282784	a	g	-0.3406	0.0736	3.655e-06	--	q21.2	MRPS21;ADAMTSL4;ANP32E;VPS45;PLEKHO1;C1orf51;PRPF3;C1orf54;TARS2;RPRD2;ECM1;CA14;APH1A;MIR4257
rs522435	0.3749	MRPS21	1	150282910	a	g	-0.3406	0.0736	3.655e-06	--	q21.2	MRPS21;ADAMTSL4;ANP32E;VPS45;PLEKHO1;C1orf51;PRPF3;C1orf54;TARS2;RPRD2;ECM1;CA14;APH1A;MIR4257
rs1260394	0.6251	MRPS21	1	150283148	t	c	0.3406	0.0736	3.655e-06	++	q21.2	MRPS21;ADAMTSL4;ANP32E;VPS45;PLEKHO1;C1orf51;PRPF3;C1orf54;TARS2;RPRD2;ECM1;CA14;APH1A;MIR4257
rs9305545	0.1551	LINC00310	21	35595821	a	g	-0.4778	0.1035	3.932e-06	--	q22.11	FAM165B;LINC00310;MRPS6;KCNE1;KCNE2;SLC5A3
rs11585977	0.6222	ADAMTSL4	1	150510956	a	g	0.3377	0.0734	4.255e-06	++	q21.3	HORMAD1;MRPS21;ADAMTSL4;MCL1;ENSA;GOLPH3L;PRPF3;TARS2;RPRD2;ECM1;CTSS;MIR4257
rs1260418	0.1078	RPRD2	1	150390413	t	c	0.5301	0.1154	4.311e-06	++	q21.3	MRPS21;ADAMTSL4;MCL1;ANP32E;ENSA;C1orf51;GOLPH3L;PRPF3;C1orf54;TARS2;RPRD2;ECM1;CA14;APH1A;MIR4257
rs73120411	0.6504	LRP1	12	57519826	t	c	0.3458	0.0753	4.394e-06	++	q13.3	ZBTB39;NDUFA4L2;SHMT2;STAT6;R3HDM2;TAC3;STAC3;TMEM194A;NXPH4;NAB2;LRP1;GPR182;RDH16;MIR1228;SDR9C7;MYO1A
rs11589361	0.6222	ADAMTSL4	1	150510633	a	c	0.3371	0.0734	4.406e-06	++	q21.3	HORMAD1;MRPS21;ADAMTSL4;MCL1;ENSA;GOLPH3L;PRPF3;TARS2;RPRD2;ECM1;CTSS;MIR4257
rs11582423	0.3906	ECM1	1	150493925	c	g	-0.3365	0.0734	4.492e-06	--	q21.3	HORMAD1;MRPS21;ADAMTSL4;MCL1;ENSA;C1orf51;GOLPH3L;PRPF3;C1orf54;TARS2;RPRD2;ECM1;CTSS;MIR4257
rs77604525	0.1059	ENSA	1	150593391	t	g	0.5417	0.1181	4.498e-06	++	q21.3	HORMAD1;ADAMTSL4;MCL1;ARNT;ENSA;GOLPH3L;TARS2;RPRD2;ECM1;CTSS;CTSK;MIR4257
rs11205387	0.7318	ECM1	1	150482738	a	g	0.3699	0.0809	4.773e-06	++	q21.3	HORMAD1;MRPS21;ADAMTSL4;MCL1;ENSA;C1orf51;GOLPH3L;PRPF3;C1orf54;TARS2;RPRD2;ECM1;CTSS;CA14;APH1A;MIR4257
rs12403795	0.857	MRPS21	1	150278389	t	c	-0.4586	0.1008	5.412e-06	--	q21.2	MRPS21;ADAMTSL4;ANP32E;VPS45;PLEKHO1;C1orf51;PRPF3;C1orf54;TARS2;RPRD2;ECM1;CA14;APH1A;MIR4257
rs1014675	0.0458	LINC00485	12	103153736	a	t	0.781	0.1718	5.448e-06	++	q23.2	LINC00485;ASCL1;PAH
rs73569128	0.1741	NOX3	6	155813013	c	g	0.4548	0.1002	5.634e-06	++	q25.3	NOX3;TFB1M;TIAM2;CLDN20
rs139820087	0.9816	ICA1L	2	203641883	t	c	-1.2421	0.2737	5.691e-06	--	q33.2	BMPR2;NBEAL1;ALS2CR8;ICA1L;FAM117B;WDR12
rs560810	0.4764	PHACTR1	6	12722987	t	g	0.3343	0.0738	5.987e-06	++	p24.1	PHACTR1
rs1412748	0.5325	PHACTR1	6	12756658	a	t	-0.3343	0.0741	6.356e-06	--	p24.1	PHACTR1
rs57587877	0.1825	NOX3	6	155813523	t	c	0.451	0.1	6.522e-06	++	q25.3	NOX3;TFB1M;TIAM2;CLDN20
rs2722224	0.4017	LOC338758	12	90231310	a	g	-0.3348	0.0744	6.712e-06	--	q21.33	ATP2B1;LOC338758
rs7512552	0.5408	MRPS21	1	150265704	t	c	0.324	0.072	6.762e-06	++	q21.2	MRPS21;ANP32E;VPS45;PLEKHO1;C1orf51;PRPF3;C1orf54;TARS2;RPRD2;ECM1;CA14;APH1A
rs581046	0.4769	PHACTR1	6	12725941	a	g	0.3321	0.0738	6.784e-06	++	p24.1	PHACTR1
rs475543	0.5278	PHACTR1	6	12718156	a	g	-0.3319	0.0738	6.834e-06	--	p24.1	PHACTR1
rs7536190	0.1078	RPRD2	1	150399105	a	t	0.5188	0.1154	6.874e-06	++	q21.3	MRPS21;ADAMTSL4;MCL1;ANP32E;ENSA;C1orf51;GOLPH3L;PRPF3;C1orf54;TARS2;RPRD2;ECM1;CA14;APH1A;MIR4257
rs7775726	0.0117	NUS1	6	118057042	a	g	1.2302	0.2736	6.939e-06	++	q22.1	NUS1;GOPC;DCBLD1;SLC35F1
rs11207414	0.7351	HSD52	1	59635514	t	g	-0.3639	0.0809	6.94e-06	--	p32.1	HSD52;FGGY
rs6920028	0.0118	NUS1	6	118039445	t	c	1.2295	0.2736	7.014e-06	++	q22.1	NUS1;GOPC;DCBLD1;SLC35F1
rs6912212	0.9882	NUS1	6	118052377	a	g	-1.2295	0.2736	7.014e-06	--	q22.1	NUS1;GOPC;DCBLD1;SLC35F1
rs6684353	0.265	HSD52	1	59638619	a	g	0.3632	0.0809	7.193e-06	++	p32.1	HSD52;FGGY
rs12407524	0.265	HSD52	1	59633269	a	g	0.3631	0.0809	7.217e-06	++	p32.1	HSD52;FGGY
rs2715408	0.5438	LOC285501	4	179371664	t	c	-0.3291	0.0735	7.643e-06	--	q34.3	NA
rs11207416	0.7355	HSD52	1	59642102	a	g	-0.3612	0.0809	8.083e-06	--	p32.1	HSD52;FGGY
rs4535004	0.4836	ALK	2	30106539	a	g	0.3256	0.0731	8.319e-06	++	p23.1	ALK
rs834233	0.6458	RPRD2	1	150354276	a	g	0.3327	0.0747	8.397e-06	++	q21.3	MRPS21;ADAMTSL4;MCL1;ANP32E;VPS45;PLEKHO1;ENSA;C1orf51;PRPF3;C1orf54;TARS2;RPRD2;ECM1;CA14;APH1A;MIR4257
rs74494475	0.9537	LINC00485	12	103140755	t	c	-0.7652	0.1718	8.425e-06	--	q23.2	LINC00485;ASCL1;PAH
rs7960549	0.0463	LINC00485	12	103143764	t	c	0.7652	0.1718	8.425e-06	++	q23.2	LINC00485;ASCL1;PAH
rs56917009	0.8196	NOX3	6	155812605	a	c	-0.4444	0.0999	8.674e-06	--	q25.3	NOX3;TFB1M;TIAM2;CLDN20
rs12758270	0.1072	RPRD2	1	150446673	a	g	0.5138	0.1155	8.697e-06	++	q21.3	HORMAD1;MRPS21;ADAMTSL4;MCL1;ANP32E;ENSA;C1orf51;GOLPH3L;PRPF3;C1orf54;TARS2;RPRD2;ECM1;CA14;APH1A;MIR4257
rs180767135	0.9802	NBEAL1	2	204034278	a	t	-1.1573	0.261	9.273e-06	--	q33.2	NBEAL1;ALS2CR8;CYP20A1;ABI2
rs12730605	0.2658	HSD52	1	59627712	t	c	0.3579	0.0809	9.563e-06	++	p32.1	HSD52;FGGY
rs12046899	0.8039	RPRD2	1	150336468	t	g	0.4033	0.0913	9.919e-06	++	q21.3	MRPS21;ADAMTSL4;MCL1;ANP32E;VPS45;PLEKHO1;C1orf51;PRPF3;C1orf54;TARS2;RPRD2;ECM1;CA14;APH1A;MIR4257
rs17839701	0.9699	MEGF10	5	126617294	a	g	-1.0594	0.2398	9.937e-06	--	q23.2	C5orf63;PRRC1;MEGF10
rs9976596	0.1598	LINC00310	21	35596842	t	c	-0.4559	0.1032	9.942e-06	--	q22.11	FAM165B;LINC00310;MRPS6;KCNE1;KCNE2;SLC5A3
rs80061745	0.0137	MEGF10	5	126545595	t	c	1.2591	0.2851	1e-05	++	q23.2	C5orf63;MARCH3;MEGF10
rs11957269	0.0302	MEGF10	5	126618121	a	g	1.0587	0.2397	1.005e-05	++	q23.2	C5orf63;PRRC1;MEGF10
rs12029359	0.804	RPRD2	1	150432802	a	g	0.4036	0.0914	1.006e-05	++	q21.3	HORMAD1;MRPS21;ADAMTSL4;MCL1;ANP32E;ENSA;C1orf51;GOLPH3L;PRPF3;C1orf54;TARS2;RPRD2;ECM1;CA14;APH1A;MIR4257
rs77360462	0.9864	MEGF10	5	126518250	a	g	-1.2584	0.2853	1.03e-05	--	q23.2	C5orf63;MARCH3;MEGF10
rs116224517	0.0136	MEGF10	5	126519008	a	g	1.2584	0.2853	1.03e-05	++	q23.2	C5orf63;MARCH3;MEGF10
rs1976613	0.4375	LOC285501	4	179339331	c	g	0.3251	0.0737	1.034e-05	++	q34.3	NA
rs12125996	0.2659	HSD52	1	59619320	a	g	0.3559	0.0808	1.06e-05	++	p32.1	HSD52;FGGY
rs12744750	0.7341	HSD52	1	59621601	t	c	-0.3559	0.0808	1.06e-05	--	p32.1	HSD52;FGGY
rs17475397	0.7339	HSD52	1	59623203	a	g	-0.3546	0.0808	1.143e-05	--	p32.1	HSD52;FGGY
rs12322902	0.4005	LRP1	12	57513866	a	g	-0.3225	0.0735	1.147e-05	--	q13.3	ZBTB39;NDUFA4L2;SHMT2;STAT6;R3HDM2;TAC3;STAC3;TMEM194A;NXPH4;NAB2;LRP1;GPR182;RDH16;MIR1228;SDR9C7;MYO1A
rs12127069	0.2662	HSD52	1	59620421	a	g	0.3542	0.0808	1.165e-05	++	p32.1	HSD52;FGGY
rs12298170	0.4005	LRP1	12	57515363	a	g	-0.3223	0.0735	1.166e-05	--	q13.3	ZBTB39;NDUFA4L2;SHMT2;STAT6;R3HDM2;TAC3;STAC3;TMEM194A;NXPH4;NAB2;LRP1;GPR182;RDH16;MIR1228;SDR9C7;MYO1A
rs73513320	0.9861	NUS1	6	118058759	a	g	-1.1918	0.2719	1.172e-05	--	q22.1	NUS1;GOPC;DCBLD1;SLC35F1
rs10467124	0.5997	LRP1	12	57519694	c	g	0.3221	0.0735	1.184e-05	++	q13.3	ZBTB39;NDUFA4L2;SHMT2;STAT6;R3HDM2;TAC3;STAC3;TMEM194A;NXPH4;NAB2;LRP1;GPR182;RDH16;MIR1228;SDR9C7;MYO1A
rs56797711	0.8194	NOX3	6	155811756	a	t	-0.4377	0.1	1.207e-05	--	q25.3	NOX3;TFB1M;TIAM2;CLDN20
rs9977419	0.8777	LINC00310	21	35606199	a	t	0.5094	0.1164	1.208e-05	++	q22.11	FAM165B;LINC00310;MRPS6;KCNE1;KCNE2;SLC5A3
rs9977093	0.8777	LINC00310	21	35606344	a	g	0.5094	0.1164	1.208e-05	++	q22.11	FAM165B;LINC00310;MRPS6;KCNE1;KCNE2;SLC5A3
rs3737157	0.2681	HSD52	1	59617813	a	g	0.3529	0.0807	1.227e-05	++	p32.1	HSD52;FGGY
rs75905703	0.9844	MEGF10	5	126543608	t	c	-1.1908	0.2725	1.244e-05	--	q23.2	C5orf63;MARCH3;MEGF10
rs6838719	0.5607	LOC285501	4	179340176	t	g	-0.3219	0.0737	1.273e-05	--	q34.3	NA
rs6875384	0.978	MEGF10	5	126580687	a	g	-1.068	0.2447	1.276e-05	--	q23.2	C5orf63;MARCH3;MEGF10
rs1412747	0.5006	PHACTR1	6	12756567	a	g	-0.3195	0.0732	1.276e-05	--	p24.1	PHACTR1
rs6539053	0.9543	LINC00485	12	103139164	t	g	-0.7477	0.1715	1.306e-05	--	q23.2	LINC00485;ASCL1;PAH
rs11207420	0.7518	HSD52	1	59646524	a	g	-0.3592	0.0824	1.314e-05	--	p32.1	HSD52;FGGY
rs73785535	0.9707	MEGF10	5	126559191	t	c	-1.0535	0.2419	1.329e-05	--	q23.2	C5orf63;MARCH3;MEGF10
rs73785536	0.9707	MEGF10	5	126559239	a	g	-1.0535	0.2419	1.329e-05	--	q23.2	C5orf63;MARCH3;MEGF10
rs75339163	0.8641	HMGA1P7	6	134442364	a	g	0.4452	0.1022	1.331e-05	++	q23.2	SGK1;SLC2A12;TCF21;TBPL1;HMGA1P7
rs2722220	0.5273	LOC338758	12	90246904	t	g	0.3179	0.073	1.34e-05	++	q21.33	ATP2B1;LOC338758
rs2722221	0.5273	LOC338758	12	90241339	a	g	0.3172	0.073	1.396e-05	++	q21.33	ATP2B1;LOC338758
rs9626863	0.9172	CELSR1	22	46784545	t	c	0.6623	0.1526	1.42e-05	++	q13.31	CELSR1;CN5H6.4;TTC38;GRAMD4;TRMU;C22orf40;PPARA;PKDREJ;GTSE1
rs6874893	0.9774	MEGF10	5	126580450	a	g	-1.0586	0.244	1.438e-05	--	q23.2	C5orf63;MARCH3;MEGF10
rs2715402	0.4401	LOC285501	4	179341460	a	g	0.3193	0.0738	1.496e-05	++	q34.3	NA
rs1946327	0.6016	LOC338758	12	90255774	a	c	0.3227	0.0746	1.5e-05	++	q21.33	ATP2B1;LOC338758
rs8131284	0.132	LINC00310	21	35607496	t	c	-0.4857	0.1122	1.503e-05	--	q22.11	FAM165B;LINC00310;MRPS6;KCNE1;KCNE2;SLC5A3
rs2722217	0.5282	LOC338758	12	90254146	a	g	0.3157	0.073	1.522e-05	++	q21.33	ATP2B1;LOC338758
rs6657461	0.1968	RPRD2	1	150441950	a	t	-0.3938	0.0911	1.526e-05	--	q21.3	HORMAD1;MRPS21;ADAMTSL4;MCL1;ANP32E;ENSA;C1orf51;GOLPH3L;PRPF3;C1orf54;TARS2;RPRD2;ECM1;CA14;APH1A;MIR4257
rs11172111	0.4014	LRP1	12	57515804	t	g	-0.3176	0.0735	1.548e-05	--	q13.3	ZBTB39;NDUFA4L2;SHMT2;STAT6;R3HDM2;TAC3;STAC3;TMEM194A;NXPH4;NAB2;LRP1;GPR182;RDH16;MIR1228;SDR9C7;MYO1A
rs2722213	0.3976	LOC338758	12	90259490	t	c	-0.3221	0.0746	1.553e-05	--	q21.33	ATP2B1;LOC338758
rs2553097	0.6024	LOC338758	12	90260055	a	g	0.3221	0.0746	1.553e-05	++	q21.33	ATP2B1;LOC338758
rs10876963	0.3999	LRP1	12	57514554	t	c	-0.3175	0.0735	1.567e-05	--	q13.3	ZBTB39;NDUFA4L2;SHMT2;STAT6;R3HDM2;TAC3;STAC3;TMEM194A;NXPH4;NAB2;LRP1;GPR182;RDH16;MIR1228;SDR9C7;MYO1A
rs11021221	0.843	FAM76B	11	95308854	a	t	-0.4208	0.0975	1.573e-05	--	q21	FAM76B;CEP57
rs7659004	0.5616	LOC285501	4	179349141	a	g	-0.3166	0.0734	1.61e-05	--	q34.3	NA
rs75287600	0.9845	MEGF10	5	126519321	c	g	-1.1703	0.2714	1.617e-05	--	q23.2	C5orf63;MARCH3;MEGF10
rs11686669	0.632	RBM43	2	151922077	a	g	0.3269	0.0759	1.635e-05	++	q23.3	NMI;RBM43
rs8131303	0.1329	LINC00310	21	35625113	a	c	-0.4807	0.1116	1.635e-05	--	q22.11	FAM165B;LINC00310;MRPS6;KCNE1;KCNE2;SLC5A3
rs73785537	0.0312	MEGF10	5	126559644	a	g	1.0375	0.241	1.67e-05	++	q23.2	C5orf63;MARCH3;MEGF10
rs2666061	0.4385	LOC285501	4	179349320	t	c	0.3159	0.0734	1.683e-05	++	q34.3	NA
rs2705990	0.5614	LOC285501	4	179346811	t	c	-0.3158	0.0734	1.693e-05	--	q34.3	NA
rs2666059	0.4386	LOC285501	4	179348141	t	g	0.3158	0.0734	1.693e-05	++	q34.3	NA
rs1606022	0.4386	LOC285501	4	179348492	t	c	0.3158	0.0734	1.693e-05	++	q34.3	NA
rs9978407	0.867	LINC00310	21	35618638	a	g	0.4803	0.1117	1.696e-05	++	q22.11	FAM165B;LINC00310;MRPS6;KCNE1;KCNE2;SLC5A3
rs7278204	0.1331	LINC00310	21	35621365	a	g	-0.4803	0.1117	1.696e-05	--	q22.11	FAM165B;LINC00310;MRPS6;KCNE1;KCNE2;SLC5A3
rs78042128	0.9822	MEGF10	5	126548895	t	c	-1.0857	0.2524	1.7e-05	--	q23.2	C5orf63;MARCH3;MEGF10
rs78766067	0.0178	MEGF10	5	126548983	t	g	1.0857	0.2524	1.7e-05	++	q23.2	C5orf63;MARCH3;MEGF10
rs147698617	0.9763	MEGF10	5	126580668	a	t	-1.0457	0.2432	1.705e-05	--	q23.2	C5orf63;MARCH3;MEGF10
rs12655952	0.0311	MEGF10	5	126560849	t	g	1.0343	0.2407	1.725e-05	++	q23.2	C5orf63;MARCH3;MEGF10
rs7712445	0.9689	MEGF10	5	126562024	t	c	-1.0343	0.2407	1.725e-05	--	q23.2	C5orf63;MARCH3;MEGF10
rs78901230	0.0311	MEGF10	5	126563295	t	c	1.0343	0.2407	1.725e-05	++	q23.2	C5orf63;MARCH3;MEGF10
rs77254811	0.0179	MEGF10	5	126548978	a	c	1.0843	0.2523	1.73e-05	++	q23.2	C5orf63;MARCH3;MEGF10
rs78946091	0.9848	ZNF518B	4	10442323	a	t	-1.2461	0.2901	1.743e-05	--	p16.1	CLNK;ZNF518B
rs11736681	0.8505	BANK1	4	103069256	a	g	-0.4354	0.1015	1.78e-05	--	q24	BANK1;SLC39A8
rs149261932	0.0178	MEGF10	5	126550223	t	c	1.0806	0.252	1.796e-05	++	q23.2	C5orf63;MARCH3;MEGF10
rs72505650	0.9822	MEGF10	5	126550810	t	g	-1.0806	0.252	1.796e-05	--	q23.2	C5orf63;MARCH3;MEGF10
rs80016328	0.9822	MEGF10	5	126551097	a	c	-1.0806	0.252	1.796e-05	--	q23.2	C5orf63;MARCH3;MEGF10
rs77386378	0.0178	MEGF10	5	126551604	a	t	1.0806	0.252	1.796e-05	++	q23.2	C5orf63;MARCH3;MEGF10
rs12652019	0.9822	MEGF10	5	126552109	a	g	-1.0806	0.252	1.796e-05	--	q23.2	C5orf63;MARCH3;MEGF10
rs79232536	0.0178	MEGF10	5	126552457	t	c	1.0806	0.252	1.796e-05	++	q23.2	C5orf63;MARCH3;MEGF10
rs77099592	0.9822	MEGF10	5	126553448	t	c	-1.0806	0.252	1.796e-05	--	q23.2	C5orf63;MARCH3;MEGF10
rs74290646	0.9822	MEGF10	5	126558596	t	c	-1.0806	0.252	1.796e-05	--	q23.2	C5orf63;MARCH3;MEGF10
rs145561664	0.9822	MEGF10	5	126549145	t	c	-1.0803	0.252	1.819e-05	--	q23.2	C5orf63;MARCH3;MEGF10
rs4567890	0.4825	ALK	2	30111881	t	c	-0.3101	0.0724	1.824e-05	--	p23.1	ALK
rs2528512	0.7121	ETV1	7	13741377	a	g	-0.3435	0.0802	1.83e-05	--	p21.3	ETV1
rs141958310	0.018	MEGF10	5	126550873	a	g	1.078	0.2518	1.856e-05	++	q23.2	C5orf63;MARCH3;MEGF10
rs12654313	0.018	MEGF10	5	126552280	t	c	1.078	0.2518	1.856e-05	++	q23.2	C5orf63;MARCH3;MEGF10
rs2553101	0.4802	LOC338758	12	90245378	t	c	-0.3126	0.073	1.861e-05	--	q21.33	ATP2B1;LOC338758
rs7280612	0.8667	LINC00310	21	35633710	t	c	0.478	0.1118	1.895e-05	++	q22.11	FAM165B;LINC00310;MRPS6;KCNE1;KCNE2;SLC5A3
rs112698639	0.957	NEGR1	1	72897742	a	g	-0.7621	0.1783	1.912e-05	--	p31.1	NEGR1
rs139651981	0.9855	HTR1B	6	78188429	a	g	-1.3315	0.3115	1.913e-05	--	q14.1	HTR1B
rs12730750	0.68	HSD52	1	59613905	a	g	-0.3302	0.0773	1.914e-05	--	p32.1	LOC100131060;HSD52;FGGY
rs7278845	0.1328	LINC00310	21	35637462	a	g	-0.4775	0.1117	1.915e-05	--	q22.11	FAM165B;LINC00310;MRPS6;KCNE1;KCNE2;SLC5A3
rs28593428	0.1326	LINC00310	21	35632170	c	g	-0.4771	0.1118	1.969e-05	--	q22.11	FAM165B;LINC00310;MRPS6;KCNE1;KCNE2;SLC5A3
rs7511649	0.1923	MRPS21	1	150270791	t	c	-0.3914	0.0918	2.017e-05	--	q21.2	MRPS21;ANP32E;VPS45;PLEKHO1;C1orf51;PRPF3;C1orf54;TARS2;RPRD2;ECM1;CA14;APH1A
rs3908770	0.4369	HSD52	1	59633846	a	g	0.309	0.0725	2.032e-05	++	p32.1	HSD52;FGGY
rs73203255	0.1321	LINC00310	21	35632622	t	g	-0.4763	0.1118	2.047e-05	--	q22.11	FAM165B;LINC00310;MRPS6;KCNE1;KCNE2;SLC5A3
rs13026132	0.3181	ALK	2	30111271	a	c	0.3328	0.0782	2.078e-05	++	p23.1	ALK
rs116753697	0.0158	C5orf63	5	126509933	a	t	1.1463	0.2695	2.106e-05	++	q23.2	C5orf63;MARCH3;MEGF10
rs73785532	0.9809	MEGF10	5	126555008	a	c	-1.0663	0.2508	2.131e-05	--	q23.2	C5orf63;MARCH3;MEGF10
rs114043035	0.9809	MEGF10	5	126556498	t	c	-1.0663	0.2508	2.131e-05	--	q23.2	C5orf63;MARCH3;MEGF10
rs75326460	0.9809	MEGF10	5	126556704	c	g	-1.0663	0.2508	2.131e-05	--	q23.2	C5orf63;MARCH3;MEGF10
rs146536269	0.0191	MEGF10	5	126557025	t	g	1.0663	0.2508	2.131e-05	++	q23.2	C5orf63;MARCH3;MEGF10
rs74788888	0.0191	MEGF10	5	126548676	a	g	1.0667	0.251	2.141e-05	++	q23.2	C5orf63;MARCH3;MEGF10
rs12993382	0.6875	ALK	2	30110249	a	c	-0.333	0.0784	2.151e-05	--	p23.1	ALK
rs55638476	0.0192	MEGF10	5	126554135	a	t	1.0649	0.2508	2.167e-05	++	q23.2	C5orf63;MARCH3;MEGF10
rs117535830	0.9807	MEGF10	5	126550237	t	c	-1.0641	0.2507	2.192e-05	--	q23.2	C5orf63;MARCH3;MEGF10
rs17762544	0.9807	MEGF10	5	126551626	a	g	-1.0641	0.2507	2.192e-05	--	q23.2	C5orf63;MARCH3;MEGF10
rs34544868	0.0312	MEGF10	5	126619446	a	g	1.0105	0.2383	2.225e-05	++	q23.2	C5orf63;PRRC1;MEGF10
rs77326667	0.1499	NOX3	6	155872464	t	g	0.4505	0.1063	2.239e-05	++	q25.3	NOX3;TFB1M
rs6715185	0.4693	ALK	2	30114154	c	g	-0.3062	0.0723	2.27e-05	--	p23.1	ALK
rs116441234	0.0252	CDC73	1	193413263	t	c	1.1004	0.26	2.317e-05	++	q31.2	CDC73
rs80214197	0.9845	MEGF10	5	126521258	t	c	-1.153	0.2728	2.375e-05	--	q23.2	C5orf63;MARCH3;MEGF10
rs75105925	0.9845	MEGF10	5	126524532	t	c	-1.153	0.2728	2.375e-05	--	q23.2	C5orf63;MARCH3;MEGF10
rs80116135	0.0155	MEGF10	5	126530036	a	c	1.153	0.2728	2.375e-05	++	q23.2	C5orf63;MARCH3;MEGF10
rs79641363	0.0155	MEGF10	5	126530192	t	c	1.153	0.2728	2.375e-05	++	q23.2	C5orf63;MARCH3;MEGF10
rs75810030	0.9845	MEGF10	5	126530798	a	g	-1.153	0.2728	2.375e-05	--	q23.2	C5orf63;MARCH3;MEGF10
rs76917998	0.0155	MEGF10	5	126531421	a	c	1.153	0.2728	2.375e-05	++	q23.2	C5orf63;MARCH3;MEGF10
rs77213124	0.9845	MEGF10	5	126520973	a	g	-1.153	0.2728	2.376e-05	--	q23.2	C5orf63;MARCH3;MEGF10
rs77932761	0.9845	MEGF10	5	126523660	a	g	-1.153	0.2728	2.376e-05	--	q23.2	C5orf63;MARCH3;MEGF10
rs114501498	0.9845	MEGF10	5	126529097	a	g	-1.153	0.2728	2.376e-05	--	q23.2	C5orf63;MARCH3;MEGF10
rs79614966	0.1034	ECM1	1	150498002	t	c	0.5056	0.1199	2.468e-05	++	q21.3	HORMAD1;MRPS21;ADAMTSL4;MCL1;ENSA;C1orf51;GOLPH3L;PRPF3;C1orf54;TARS2;RPRD2;ECM1;CTSS;MIR4257
rs146705794	0.985	FGF12	3	191838223	t	c	-1.2952	0.3071	2.47e-05	--	q28	FGF12
rs7968719	0.4986	LRP1	12	57540751	c	g	-0.3061	0.0727	2.512e-05	--	q13.3	ZBTB39;NDUFA4L2;SHMT2;STAT6;R3HDM2;TAC3;STAC3;TMEM194A;NXPH4;NAB2;LRP1;GPR182;RDH16;MIR1228;SDR9C7;MYO1A
rs7279799	0.1332	LINC00310	21	35614394	t	c	-0.4697	0.1115	2.526e-05	--	q22.11	FAM165B;LINC00310;MRPS6;KCNE1;KCNE2;SLC5A3
rs12902369	0.1101	RGMA	15	93950645	a	g	0.4867	0.1156	2.532e-05	++	q26.1	NA
rs1487676	0.8865	RIPK2	8	90529890	a	t	-0.4623	0.1098	2.571e-05	--	q21.3	RIPK2
rs117534033	0.9845	C5orf63	5	126501787	t	c	-1.1486	0.273	2.576e-05	--	q23.2	C5orf63;MARCH3;MEGF10
rs6108796	0.7283	LOC339593	20	10979089	t	g	-0.3326	0.0791	2.6e-05	--	p12.2	NA
rs9968823	0.8615	TNFRSF21	6	47311254	a	g	-0.4365	0.1038	2.624e-05	--	p12.3	TNFRSF21;CD2AP
rs149022385	0.985	FGF12	3	191839099	c	g	-1.2866	0.3061	2.638e-05	--	q28	FGF12
rs6078002	0.7282	LOC339593	20	10979010	a	c	-0.332	0.0791	2.7e-05	--	p12.2	NA
rs6008787	0.9262	CELSR1	22	46782206	a	g	0.6428	0.1533	2.743e-05	++	q13.31	CELSR1;CN5H6.4;TTC38;GRAMD4;TRMU;C22orf40;PPARA;PKDREJ;GTSE1
rs12160230	0.9323	CELSR1	22	46781431	a	c	0.6489	0.1548	2.773e-05	++	q13.31	CELSR1;CN5H6.4;TTC38;GRAMD4;TRMU;C22orf40;PPARA;PKDREJ;GTSE1
rs79116574	0.8507	NOX3	6	155872222	t	c	-0.4465	0.1065	2.776e-05	--	q25.3	NOX3;TFB1M
rs12733512	0.7549	HSD52	1	59646978	t	c	-0.3454	0.0825	2.827e-05	--	p32.1	HSD52;FGGY
rs13031418	0.469	ALK	2	30083631	t	c	0.3071	0.0734	2.828e-05	++	p23.1	ALK
rs12655583	0.0215	MEGF10	5	126581216	a	g	1.0777	0.2574	2.834e-05	++	q23.2	C5orf63;MARCH3;MEGF10
rs10996675	0.8237	CTNNA3	10	67570132	a	t	-0.4124	0.0986	2.86e-05	--	q21.3	CTNNA3
rs10996676	0.8237	CTNNA3	10	67570187	a	t	-0.4124	0.0986	2.86e-05	--	q21.3	CTNNA3
rs80065286	0.8237	CTNNA3	10	67571999	a	g	-0.4124	0.0986	2.86e-05	--	q21.3	CTNNA3
rs10996684	0.1763	CTNNA3	10	67573862	a	c	0.4124	0.0986	2.86e-05	++	q21.3	CTNNA3
rs10996685	0.1763	CTNNA3	10	67575246	a	g	0.4123	0.0986	2.873e-05	++	q21.3	CTNNA3
rs72937404	0.1199	FRMD4B	3	69553544	t	g	-0.4707	0.1126	2.897e-05	--	p14.1	MITF;FRMD4B
rs78884161	0.8504	NOX3	6	155872023	a	g	-0.4454	0.1065	2.898e-05	--	q25.3	NOX3;TFB1M
rs35338623	0.698	ALK	2	30094240	a	g	-0.33	0.0789	2.902e-05	--	p23.1	ALK
rs2666051	0.4388	LOC285501	4	179338261	t	c	0.3068	0.0734	2.903e-05	++	q34.3	NA
rs113364618	0.9573	NEGR1	1	72927340	a	g	-0.7445	0.1782	2.95e-05	--	p31.1	NEGR1
rs59993364	0.8631	PFKP	10	3172823	t	c	-0.4471	0.107	2.95e-05	--	p15.2	PFKP;PITRM1;LOC100507034
rs17535443	0.7546	HSD52	1	59646056	a	g	-0.3436	0.0824	3.065e-05	--	p32.1	HSD52;FGGY
rs1986875	0.0745	CELSR1	22	46782945	a	g	-0.6414	0.1539	3.079e-05	--	q13.31	CELSR1;CN5H6.4;TTC38;GRAMD4;TRMU;C22orf40;PPARA;PKDREJ;GTSE1
rs1080233	0.0745	CELSR1	22	46782999	a	g	-0.6414	0.1539	3.079e-05	--	q13.31	CELSR1;CN5H6.4;TTC38;GRAMD4;TRMU;C22orf40;PPARA;PKDREJ;GTSE1
rs4320846	0.1526	CTNNA3	10	67589288	a	g	0.4478	0.1075	3.126e-05	++	q21.3	CTNNA3
rs116602821	0.8919	MCL1	1	150559168	a	t	-0.4751	0.1141	3.137e-05	--	q21.3	HORMAD1;ADAMTSL4;MCL1;ARNT;ENSA;GOLPH3L;PRPF3;TARS2;RPRD2;ECM1;CTSS;CTSK;MIR4257
rs1451000	0.7087	MIR135A2	12	98010493	a	g	-0.3327	0.0799	3.143e-05	--	q23.1	MIR135A2;RMST;MIR1251
rs28535154	0.0736	CELSR1	22	46783415	a	g	-0.6404	0.1539	3.144e-05	--	q13.31	CELSR1;CN5H6.4;TTC38;GRAMD4;TRMU;C22orf40;PPARA;PKDREJ;GTSE1
rs4759044	0.4349	LRP1	12	57530670	t	c	-0.3045	0.0732	3.156e-05	--	q13.3	ZBTB39;NDUFA4L2;SHMT2;STAT6;R3HDM2;TAC3;STAC3;TMEM194A;NXPH4;NAB2;LRP1;GPR182;RDH16;MIR1228;SDR9C7;MYO1A
rs6074226	0.2725	LOC339593	20	10984609	c	g	0.3292	0.0791	3.163e-05	++	p12.2	NA
rs1980853	0.7275	LOC339593	20	10985442	a	c	-0.3292	0.0791	3.163e-05	--	p12.2	NA
rs1980854	0.7275	LOC339593	20	10985803	a	g	-0.3292	0.0791	3.163e-05	--	p12.2	NA
rs2715401	0.6668	LOC285501	4	179340813	c	g	-0.317	0.0762	3.172e-05	--	q34.3	NA
rs77829065	0.0154	C5orf63	5	126468204	t	c	1.1261	0.2707	3.187e-05	++	q23.2	C5orf63;MARCH3;MEGF10
rs77610064	0.0156	C5orf63	5	126503964	a	c	1.1272	0.271	3.201e-05	++	q23.2	C5orf63;MARCH3;MEGF10
rs114244374	0.0156	C5orf63	5	126505162	a	g	1.1272	0.271	3.201e-05	++	q23.2	C5orf63;MARCH3;MEGF10
rs144533427	0.9844	C5orf63	5	126505377	t	c	-1.1272	0.271	3.201e-05	--	q23.2	C5orf63;MARCH3;MEGF10
rs12503245	0.0151	ZNF518B	4	10422367	t	c	1.2053	0.2899	3.21e-05	++	p16.1	CLNK;ZNF518B
rs142904921	0.9849	ZNF518B	4	10427501	a	g	-1.2053	0.2899	3.21e-05	--	p16.1	CLNK;ZNF518B
rs73785546	0.9781	MEGF10	5	126577476	a	g	-1.0155	0.2443	3.23e-05	--	q23.2	C5orf63;MARCH3;MEGF10
rs6893392	0.979	C5orf63	5	126516746	a	g	-1.0843	0.2609	3.234e-05	--	q23.2	C5orf63;MARCH3;MEGF10
rs17839703	0.979	MEGF10	5	126519311	t	g	-1.0843	0.2609	3.234e-05	--	q23.2	C5orf63;MARCH3;MEGF10
rs56171951	0.979	MEGF10	5	126519421	t	c	-1.0843	0.2609	3.234e-05	--	q23.2	C5orf63;MARCH3;MEGF10
rs9980618	0.8651	LINC00310	21	35600505	t	c	0.4627	0.1114	3.261e-05	++	q22.11	FAM165B;LINC00310;MRPS6;KCNE1;KCNE2;SLC5A3
rs6008789	0.9254	CELSR1	22	46783061	t	c	0.6404	0.1542	3.292e-05	++	q13.31	CELSR1;CN5H6.4;TTC38;GRAMD4;TRMU;C22orf40;PPARA;PKDREJ;GTSE1
rs78506678	0.043	NEGR1	1	72949727	t	c	0.7377	0.1778	3.339e-05	++	p31.1	NEGR1
rs79921135	0.9846	C5orf63	5	126500661	t	c	-1.1226	0.2706	3.34e-05	--	q23.2	C5orf63;MARCH3;MEGF10
rs973754	0.1393	LINC00310	21	35633530	a	g	-0.4621	0.1114	3.344e-05	--	q22.11	FAM165B;LINC00310;MRPS6;KCNE1;KCNE2;SLC5A3
rs41381246	0.1771	KCNJ2	17	68612119	a	g	-0.4091	0.0986	3.349e-05	--	q24.3	NA
rs78058462	0.0155	C5orf63	5	126501284	t	g	1.1223	0.2705	3.35e-05	++	q23.2	C5orf63;MARCH3;MEGF10
rs73785547	0.9781	MEGF10	5	126577544	t	c	-1.0116	0.2439	3.37e-05	--	q23.2	C5orf63;MARCH3;MEGF10
rs76512875	0.0156	C5orf63	5	126504914	a	g	1.1218	0.2705	3.372e-05	++	q23.2	C5orf63;MARCH3;MEGF10
rs79245403	0.0155	C5orf63	5	126468102	a	g	1.1201	0.2701	3.382e-05	++	q23.2	C5orf63;MARCH3;MEGF10
rs597785	0.6404	FAM60A	12	31415700	a	g	0.3138	0.0757	3.391e-05	++	p11.21	DDX11;FAM60A;DENND5B;FLJ13224;LOC100506660
rs12735569	0.8936	TARS2	1	150474513	t	c	-0.4785	0.1155	3.414e-05	--	q21.3	HORMAD1;MRPS21;ADAMTSL4;MCL1;ENSA;C1orf51;GOLPH3L;PRPF3;C1orf54;TARS2;RPRD2;ECM1;CTSS;CA14;APH1A;MIR4257
rs6008790	0.9258	CELSR1	22	46783093	t	c	0.6394	0.1543	3.42e-05	++	q13.31	CELSR1;CN5H6.4;TTC38;GRAMD4;TRMU;C22orf40;PPARA;PKDREJ;GTSE1
rs6008791	0.0742	CELSR1	22	46783103	t	c	-0.6394	0.1543	3.42e-05	--	q13.31	CELSR1;CN5H6.4;TTC38;GRAMD4;TRMU;C22orf40;PPARA;PKDREJ;GTSE1
rs77484845	0.9846	C5orf63	5	126472709	a	g	-1.1191	0.2702	3.454e-05	--	q23.2	C5orf63;MARCH3;MEGF10
rs28591415	0.8717	LINC00310	21	35644029	t	c	0.465	0.1123	3.477e-05	++	q22.11	RCAN1;FAM165B;LINC00310;MRPS6;KCNE1;KCNE2;SLC5A3
rs78277856	0.0517	LRRIQ3	1	73886817	t	c	0.6685	0.1615	3.487e-05	++	p31.1	NA
rs7477875	0.8539	CTNNA3	10	67585993	t	c	-0.4467	0.1081	3.575e-05	--	q21.3	CTNNA3
rs6082236	0.9568	C20orf96	20	268299	a	g	-0.739	0.1789	3.619e-05	--	p13	CSNK2A1;RBCK1;DEFB128;TBC1D20;DEFB127;C20orf96;DEFB126;SOX12;TRIB3;DEFB132;DEFB129;NRSN2;DEFB125;ZCCHC3
rs4759275	0.5967	LRP1	12	57525756	a	g	0.3039	0.0736	3.647e-05	++	q13.3	ZBTB39;NDUFA4L2;SHMT2;STAT6;R3HDM2;TAC3;STAC3;TMEM194A;NXPH4;NAB2;LRP1;GPR182;RDH16;MIR1228;SDR9C7;MYO1A
rs78529758	0.9863	C5orf63	5	126486824	a	g	-1.1544	0.2796	3.654e-05	--	q23.2	C5orf63;MARCH3;MEGF10
rs13016020	0.4763	ALK	2	30113861	t	c	-0.2987	0.0724	3.673e-05	--	p23.1	ALK
rs75553467	0.947	LRRIQ3	1	74014130	c	g	-0.6605	0.1601	3.699e-05	--	p31.1	NA
rs73785548	0.9773	MEGF10	5	126583500	a	t	-1.0045	0.2435	3.704e-05	--	q23.2	C5orf63;MARCH3;MEGF10
rs12654076	0.0227	MEGF10	5	126585405	t	c	1.0045	0.2435	3.704e-05	++	q23.2	C5orf63;MARCH3;MEGF10
rs75100247	0.0227	MEGF10	5	126586694	t	c	1.0045	0.2435	3.704e-05	++	q23.2	C5orf63;MARCH3;MEGF10
rs73785551	0.0227	MEGF10	5	126586814	a	g	1.0045	0.2435	3.704e-05	++	q23.2	C5orf63;MARCH3;MEGF10
rs73785552	0.0227	MEGF10	5	126586880	t	g	1.0045	0.2435	3.704e-05	++	q23.2	C5orf63;MARCH3;MEGF10
rs73785553	0.9773	MEGF10	5	126587084	t	c	-1.0045	0.2435	3.704e-05	--	q23.2	C5orf63;MARCH3;MEGF10
rs7706436	0.0227	MEGF10	5	126589244	a	c	1.0045	0.2435	3.704e-05	++	q23.2	C5orf63;MARCH3;MEGF10
rs59871357	0.9773	MEGF10	5	126590360	a	g	-1.0045	0.2435	3.704e-05	--	q23.2	C5orf63;MARCH3;MEGF10
rs58727001	0.9773	MEGF10	5	126590364	a	g	-1.0045	0.2435	3.704e-05	--	q23.2	C5orf63;MARCH3;MEGF10
rs58011598	0.0227	MEGF10	5	126590421	t	c	1.0045	0.2435	3.704e-05	++	q23.2	C5orf63;MARCH3;MEGF10
rs60138783	0.9773	MEGF10	5	126590758	c	g	-1.0045	0.2435	3.704e-05	--	q23.2	C5orf63;MARCH3;MEGF10
rs73785555	0.9773	MEGF10	5	126591511	t	c	-1.0045	0.2435	3.704e-05	--	q23.2	C5orf63;MARCH3;MEGF10
rs73785556	0.9773	MEGF10	5	126591859	a	g	-1.0045	0.2435	3.704e-05	--	q23.2	C5orf63;MARCH3;MEGF10
rs7723558	0.0227	MEGF10	5	126592952	a	g	1.0045	0.2435	3.704e-05	++	q23.2	C5orf63;MARCH3;MEGF10
rs12659381	0.0227	MEGF10	5	126594694	t	g	1.0045	0.2435	3.704e-05	++	q23.2	C5orf63;MARCH3;MEGF10
rs12659424	0.9773	MEGF10	5	126594964	a	t	-1.0045	0.2435	3.704e-05	--	q23.2	C5orf63;MARCH3;MEGF10
rs57143343	0.9773	MEGF10	5	126595782	c	g	-1.0045	0.2435	3.704e-05	--	q23.2	C5orf63;MARCH3;MEGF10
rs73785559	0.0227	MEGF10	5	126596799	a	c	1.0045	0.2435	3.704e-05	++	q23.2	C5orf63;MARCH3;MEGF10
rs73785560	0.9773	MEGF10	5	126596804	t	c	-1.0045	0.2435	3.704e-05	--	q23.2	C5orf63;MARCH3;MEGF10
rs73785561	0.9773	MEGF10	5	126597215	t	c	-1.0045	0.2435	3.704e-05	--	q23.2	C5orf63;MARCH3;MEGF10
rs960927	0.0227	MEGF10	5	126611827	t	c	1.0045	0.2435	3.704e-05	++	q23.2	C5orf63;PRRC1;MARCH3;MEGF10
rs12653273	0.9773	MEGF10	5	126612877	t	g	-1.0045	0.2435	3.704e-05	--	q23.2	C5orf63;PRRC1;MARCH3;MEGF10
rs55638823	0.0227	MEGF10	5	126613538	a	t	1.0045	0.2435	3.704e-05	++	q23.2	C5orf63;PRRC1;MARCH3;MEGF10
rs58047377	0.9773	MEGF10	5	126614087	a	g	-1.0045	0.2435	3.704e-05	--	q23.2	C5orf63;PRRC1;MARCH3;MEGF10
rs59001123	0.8638	PFKP	10	3177207	t	c	-0.4427	0.1073	3.714e-05	--	p15.2	PFKP;PITRM1;LOC100507034
rs1040008	0.1039	ADAMTSL4	1	150521304	a	g	0.4922	0.1194	3.72e-05	++	q21.3	HORMAD1;MRPS21;ADAMTSL4;MCL1;ENSA;GOLPH3L;PRPF3;TARS2;RPRD2;ECM1;CTSS;CTSK;MIR4257
rs66787824	0.139	PFKP	10	3175360	c	g	0.4406	0.1068	3.722e-05	++	p15.2	PFKP;PITRM1;LOC100507034
rs77294832	0.9863	C5orf63	5	126486135	t	c	-1.1525	0.2795	3.723e-05	--	q23.2	C5orf63;MARCH3;MEGF10
rs7905464	0.8609	PFKP	10	3172643	a	g	-0.4403	0.1068	3.736e-05	--	p15.2	PFKP;PITRM1;LOC100507034
rs6510880	0.7964	MLLT1	19	6276235	a	g	-0.3737	0.0906	3.737e-05	--	p13.3	RFX2;ACSBG2;TUBB4A;MLLT1;CRB3;SLC25A41;ALKBH7;GTF2F1;CLPP;DENND1C;KHSRP;PSPN;ACER1;MIR3940;SLC25A23
rs11077508	0.8254	KCNJ2	17	68599950	a	g	0.4066	0.0986	3.748e-05	++	q24.3	NA
rs9897225	0.1746	KCNJ2	17	68607994	c	g	-0.4066	0.0986	3.748e-05	--	q24.3	NA
rs9895773	0.8254	KCNJ2	17	68608047	a	g	0.4066	0.0986	3.748e-05	++	q24.3	NA
rs11062	0.659	SMYD4	17	1683012	a	g	0.3137	0.0761	3.763e-05	++	p13.3	SERPINF2;WDR81;SCARF1;RPA1;RILP;SMYD4;SERPINF1;RTN4RL1;TLCD2;MIR22HG;SLC43A2;PITPNA;PRPF8;MIR22
rs184836546	0.972	PARD3	10	34737949	t	c	-0.9098	0.2208	3.789e-05	--	p11.21	PARD3
rs117076612	0.976	KLHL25	15	86327589	a	g	-0.9745	0.2366	3.82e-05	--	q25.3	KLHL25;MIR1276;AKAP13
rs57436803	0.8608	PFKP	10	3173190	t	c	-0.4397	0.1068	3.824e-05	--	p15.2	PFKP;PITRM1;LOC100507034
rs7896922	0.1394	PFKP	10	3172921	t	c	0.4395	0.1068	3.851e-05	++	p15.2	PFKP;PITRM1;LOC100507034
rs9889773	0.3409	SERPINF1	17	1680318	a	g	-0.3131	0.0761	3.873e-05	--	p13.3	SERPINF2;WDR81;SCARF1;RPA1;RILP;SMYD4;SERPINF1;RTN4RL1;TLCD2;MIR22HG;SLC43A2;PITPNA;PRPF8;MIR22
rs74597718	0.0155	C5orf63	5	126482603	a	t	1.1072	0.2691	3.88e-05	++	q23.2	C5orf63;MARCH3;MEGF10
rs9908077	0.8253	KCNJ2	17	68613494	a	g	0.4059	0.0986	3.882e-05	++	q24.3	NA
rs77100112	0.0156	C5orf63	5	126476378	t	c	1.1069	0.2691	3.892e-05	++	q23.2	C5orf63;MARCH3;MEGF10
rs80171458	0.9844	C5orf63	5	126479303	t	c	-1.1069	0.2691	3.892e-05	--	q23.2	C5orf63;MARCH3;MEGF10
rs11078636	0.3409	SMYD4	17	1682557	a	g	-0.3131	0.0761	3.905e-05	--	p13.3	SERPINF2;WDR81;SCARF1;RPA1;RILP;SMYD4;SERPINF1;RTN4RL1;TLCD2;MIR22HG;SLC43A2;PITPNA;PRPF8;MIR22
rs7842612	0.8743	RIPK2	8	90579197	a	g	-0.4442	0.108	3.912e-05	--	q21.3	RIPK2
rs75289090	0.0129	C5orf63	5	126427388	t	c	1.1882	0.289	3.922e-05	++	q23.2	C5orf63;MARCH3;MEGF10
rs789660	0.9827	SIPA1L2	1	232699536	t	c	-1.6616	0.4041	3.929e-05	--	q42.2	SIPA1L2;KIAA1383
rs115562049	0.0386	PTGER4	5	40241451	a	g	0.7727	0.188	3.947e-05	++	p13.1	NA
rs6078000	0.2702	LOC339593	20	10977631	a	g	0.3256	0.0793	3.995e-05	++	p12.2	NA
rs7477859	0.1474	CTNNA3	10	67586009	a	g	0.4433	0.1079	4e-05	++	q21.3	CTNNA3
rs74344434	0.0267	FXN	9	71717341	t	c	0.935	0.2276	4.001e-05	++	q21.11	TJP2;FXN;PIP5K1B;FAM189A2;PRKACG
rs138094762	0.9473	F2RL1	5	76091353	c	g	-0.6685	0.1628	4.025e-05	--	q13.3	F2R;AGGF1;F2RL2;NCRUPAR;CRHBP;S100Z;IQGAP2;F2RL1
rs73785558	0.9772	MEGF10	5	126592324	a	g	-0.9964	0.2428	4.052e-05	--	q23.2	C5orf63;MARCH3;MEGF10
rs4474730	0.6591	SMYD4	17	1685848	t	c	0.312	0.0761	4.146e-05	++	p13.3	SERPINF2;WDR81;SCARF1;RPA1;RILP;SMYD4;SERPINF1;RTN4RL1;TLCD2;MIR22HG;DPH1;SLC43A2;PITPNA;PRPF8;MIR22
rs8132042	0.1311	KCNE2	21	35651290	t	c	-0.4591	0.112	4.148e-05	--	q22.11	RCAN1;FAM165B;LINC00310;MRPS6;KCNE1;KCNE2;SLC5A3
rs75572835	0.0156	C5orf63	5	126498078	t	g	1.1013	0.2687	4.155e-05	++	q23.2	C5orf63;MARCH3;MEGF10
rs76696629	0.9844	C5orf63	5	126498320	t	g	-1.1013	0.2687	4.155e-05	--	q23.2	C5orf63;MARCH3;MEGF10
rs76508714	0.0156	C5orf63	5	126499057	a	g	1.1013	0.2687	4.155e-05	++	q23.2	C5orf63;MARCH3;MEGF10
rs75633589	0.0156	C5orf63	5	126499641	a	c	1.1013	0.2687	4.155e-05	++	q23.2	C5orf63;MARCH3;MEGF10
rs76157515	0.9844	C5orf63	5	126490826	a	g	-1.101	0.2687	4.168e-05	--	q23.2	C5orf63;MARCH3;MEGF10
rs76405510	0.9844	C5orf63	5	126496620	a	c	-1.101	0.2687	4.168e-05	--	q23.2	C5orf63;MARCH3;MEGF10
rs74693813	0.9844	C5orf63	5	126497785	t	g	-1.101	0.2687	4.168e-05	--	q23.2	C5orf63;MARCH3;MEGF10
rs80267373	0.9844	C5orf63	5	126499328	a	g	-1.101	0.2687	4.168e-05	--	q23.2	C5orf63;MARCH3;MEGF10
rs2666057	0.4373	LOC285501	4	179346226	a	g	0.3007	0.0734	4.181e-05	++	q34.3	NA
rs12994989	0.8043	LMAN2L	2	97387731	a	g	0.3776	0.0922	4.22e-05	++	q11.2	LMAN2L;CNNM4;SEMA4C;CNNM3;NEURL3;FAM178B;ANKRD39;MIR3127;ARID5A;KANSL3;FER1L5;ANKRD23
rs950624	0.1274	RIPK2	8	90580604	t	c	0.442	0.1079	4.224e-05	++	q21.3	RIPK2
rs11207413	0.561	HSD52	1	59626772	a	t	-0.2965	0.0724	4.253e-05	--	p32.1	HSD52;FGGY
rs76569947	0.8561	NOX3	6	155868362	a	g	-0.4374	0.1069	4.254e-05	--	q25.3	NOX3;TFB1M
rs73785562	0.9768	MEGF10	5	126598184	a	g	-0.9938	0.2429	4.273e-05	--	q23.2	C5orf63;MARCH3;MEGF10
rs73785563	0.0232	MEGF10	5	126598473	t	c	0.9938	0.2429	4.273e-05	++	q23.2	C5orf63;MARCH3;MEGF10
rs12656879	0.9768	MEGF10	5	126599076	t	c	-0.9938	0.2429	4.273e-05	--	q23.2	C5orf63;MARCH3;MEGF10
rs145160569	0.0232	MEGF10	5	126600708	t	c	0.9938	0.2429	4.273e-05	++	q23.2	C5orf63;MARCH3;MEGF10
rs146858797	0.0232	MEGF10	5	126602827	a	c	0.9938	0.2429	4.273e-05	++	q23.2	C5orf63;MARCH3;MEGF10
rs112742304	0.0232	MEGF10	5	126603597	a	g	0.9938	0.2429	4.273e-05	++	q23.2	C5orf63;PRRC1;MARCH3;MEGF10
rs78506561	0.9768	MEGF10	5	126604240	a	c	-0.9938	0.2429	4.273e-05	--	q23.2	C5orf63;PRRC1;MARCH3;MEGF10
rs188926400	0.9768	MEGF10	5	126604308	a	g	-0.9938	0.2429	4.273e-05	--	q23.2	C5orf63;PRRC1;MARCH3;MEGF10
rs112374904	0.9768	MEGF10	5	126604912	a	g	-0.9938	0.2429	4.273e-05	--	q23.2	C5orf63;PRRC1;MARCH3;MEGF10
rs145298550	0.0232	MEGF10	5	126605157	c	g	0.9938	0.2429	4.273e-05	++	q23.2	C5orf63;PRRC1;MARCH3;MEGF10
rs6897348	0.9768	MEGF10	5	126605385	a	g	-0.9938	0.2429	4.273e-05	--	q23.2	C5orf63;PRRC1;MARCH3;MEGF10
rs12652946	0.0232	MEGF10	5	126608087	t	g	0.9938	0.2429	4.273e-05	++	q23.2	C5orf63;PRRC1;MARCH3;MEGF10
rs55855896	0.9768	MEGF10	5	126608319	t	g	-0.9938	0.2429	4.273e-05	--	q23.2	C5orf63;PRRC1;MARCH3;MEGF10
rs56394432	0.0232	MEGF10	5	126608475	a	t	0.9938	0.2429	4.273e-05	++	q23.2	C5orf63;PRRC1;MARCH3;MEGF10
rs57164852	0.9768	MEGF10	5	126608982	a	g	-0.9938	0.2429	4.273e-05	--	q23.2	C5orf63;PRRC1;MARCH3;MEGF10
rs73785564	0.0232	MEGF10	5	126610131	a	c	0.9938	0.2429	4.273e-05	++	q23.2	C5orf63;PRRC1;MARCH3;MEGF10
rs2666054	0.5628	LOC285501	4	179341959	t	c	-0.3004	0.0734	4.282e-05	--	q34.3	NA
rs974926	0.5627	LOC285501	4	179342876	t	c	-0.3002	0.0734	4.335e-05	--	q34.3	NA
rs2553104	0.6027	LOC338758	12	90268903	a	g	0.3052	0.0746	4.34e-05	++	q21.33	ATP2B1;LOC338758
rs55654865	0.3145	MARCH2	19	8486633	a	g	0.3148	0.077	4.378e-05	++	p13.2	HNRNPM;CD320;ZNF414;ANGPTL4;RPS28;NDUFA7;PRAM1;MARCH2;RAB11B;ADAMTS10;KANK3;CERS4;MYO1F;LOC100507567
rs1030078	0.1224	LOC283585	14	87456796	a	g	0.4514	0.1105	4.383e-05	++	q31.3	LOC283585
rs77657253	0.8564	NOX3	6	155871180	t	c	-0.4363	0.1068	4.404e-05	--	q25.3	NOX3;TFB1M
rs78565885	0.0188	MAD2L1	4	120963609	a	g	1.3906	0.3404	4.407e-05	++	q27	MAD2L1
rs55940034	0.2845	COL4A2	13	111043309	a	g	-0.3365	0.0824	4.438e-05	--	q34	CARKD;COL4A1;COL4A2;RAB20
rs17763126	0.9876	MEGF10	5	126702571	a	g	-1.2956	0.3173	4.439e-05	--	q23.2	PRRC1;MEGF10
rs12064151	0.5608	HSD52	1	59627212	t	g	-0.2958	0.0725	4.456e-05	--	p32.1	HSD52;FGGY
rs75104875	0.9843	C5orf63	5	126471825	c	g	-1.0951	0.2683	4.469e-05	--	q23.2	C5orf63;MARCH3;MEGF10
rs9983490	0.1311	LINC00310	21	35641433	t	c	-0.4573	0.112	4.471e-05	--	q22.11	RCAN1;FAM165B;LINC00310;MRPS6;KCNE1;KCNE2;SLC5A3
rs9763028	0.9764	MEGF10	5	126582051	a	g	-0.9895	0.2425	4.505e-05	--	q23.2	C5orf63;MARCH3;MEGF10
rs370386293	0.0236	MEGF10	5	126582146	c	g	0.9895	0.2425	4.505e-05	++	q23.2	C5orf63;MARCH3;MEGF10
rs78329515	0.9764	MEGF10	5	126582318	a	g	-0.9895	0.2425	4.505e-05	--	q23.2	C5orf63;MARCH3;MEGF10
rs7728190	0.9772	MEGF10	5	126593185	a	g	-0.992	0.2432	4.519e-05	--	q23.2	C5orf63;MARCH3;MEGF10
rs2287972	0.5324	WWOX	16	78143607	t	c	0.2904	0.0712	4.525e-05	++	q23.1	WWOX;VAT1L;CLEC3A
rs13011719	0.5243	ALK	2	30088436	t	g	-0.2986	0.0732	4.542e-05	--	p23.1	ALK
rs10956158	0.8726	RIPK2	8	90601935	c	g	-0.44	0.1079	4.567e-05	--	q21.3	RIPK2
rs12543387	0.2657	SAMD12	8	119411091	a	c	0.3309	0.0812	4.571e-05	++	q24.12	SAMD12;SAMD12-AS1
rs138907830	0.7657	GPC5	13	93406584	a	g	-0.3425	0.084	4.595e-05	--	q31.3	GPC5
rs10508249	0.1386	PITRM1	10	3211780	t	c	0.4328	0.1062	4.596e-05	++	p15.2	PFKP;PITRM1;LOC100507034
rs10808529	0.1242	RIPK2	8	90605445	c	g	0.4391	0.1078	4.624e-05	++	q21.3	RIPK2
rs2306316	0.8631	PFKP	10	3177817	a	g	-0.4361	0.1071	4.63e-05	--	p15.2	PFKP;PITRM1;LOC100507034
rs149093138	0.0157	C5orf63	5	126487171	a	g	1.0895	0.2676	4.662e-05	++	q23.2	C5orf63;MARCH3;MEGF10
rs9129	0.8631	PITRM1	10	3179968	c	g	-0.4358	0.1071	4.677e-05	--	p15.2	PFKP;PITRM1;LOC100507034
rs41314623	0.1369	PFKP	10	3178525	t	c	0.4357	0.107	4.705e-05	++	p15.2	PFKP;PITRM1;LOC100507034
rs78381879	0.9843	C5orf63	5	126475886	a	t	-1.0899	0.2678	4.706e-05	--	q23.2	C5orf63;MARCH3;MEGF10
rs56164020	0.1387	PITRM1	10	3212622	t	c	0.4322	0.1062	4.706e-05	++	p15.2	PFKP;PITRM1;LOC100507034
rs6766261	0.7309	ZNF167	3	44573182	a	g	-0.3331	0.0819	4.727e-05	--	p21.31	KIF15;C3orf77;ZNF502;ZNF197;C3orf23;ZNF167;ZNF660;ZNF35;ZNF501;ZNF445;KIAA1143
rs59988586	0.8641	PFKP	10	3177088	a	g	-0.4366	0.1073	4.748e-05	--	p15.2	PFKP;PITRM1;LOC100507034
rs111309438	0.9334	CELSR1	22	46781556	a	g	0.6273	0.1542	4.75e-05	++	q13.31	CELSR1;CN5H6.4;TTC38;GRAMD4;TRMU;C22orf40;PPARA;PKDREJ;GTSE1
rs7572408	0.4813	ALK	2	30094572	a	g	0.2981	0.0733	4.77e-05	++	p23.1	ALK
rs10499707	0.7941	POM121L12	7	53034197	a	g	0.3644	0.0896	4.789e-05	++	p12.1	POM121L12
rs116023341	0.9851	C5orf63	5	126432599	t	c	-1.1194	0.2753	4.791e-05	--	q23.2	C5orf63;MARCH3;MEGF10
rs10889132	0.5601	HSD52	1	59625357	t	c	-0.2945	0.0724	4.793e-05	--	p32.1	HSD52;FGGY
rs139736012	0.9761	MEGF10	5	126604341	t	c	-0.9849	0.2423	4.799e-05	--	q23.2	C5orf63;PRRC1;MARCH3;MEGF10
rs117293497	0.0105	SYT10	12	33403631	t	g	1.4848	0.3653	4.801e-05	++	p11.1	SYT10
rs2627681	0.3109	IBSP	4	88667704	t	g	0.3161	0.0778	4.839e-05	++	q22.1	MEPE;SPP1;IBSP;SPARCL1;HSP90AB3P;DSPP;DMP1
rs112833070	0.9853	PSMG1	21	40431028	t	c	-1.5167	0.3733	4.847e-05	--	q22.2	BRWD1;PSMG1;ETS2
rs74830570	0.9251	MMP16	8	89107696	a	c	-0.5686	0.14	4.853e-05	--	q21.3	MMP16;DCAF4L2
rs9809306	0.7307	ZNF167	3	44570182	t	c	-0.3325	0.0819	4.872e-05	--	p21.31	KIF15;C3orf77;ZNF502;ZNF197;C3orf23;ZNF167;ZNF660;ZNF35;ZNF501;ZNF445;KIAA1143
rs9369652	0.3911	PHACTR1	6	12924744	t	c	0.3075	0.0757	4.895e-05	++	p24.1	PHACTR1
rs6031129	0.8554	GTSF1L	20	42424581	t	c	-0.4229	0.1042	4.91e-05	--	q13.12	TOX2;GTSF1L;SGK2;MYBL2;IFT52
rs60930981	0.8622	PFKP	10	3169111	t	c	-0.4341	0.107	4.962e-05	--	p15.2	PFKP;PITRM1;LOC100507034
rs7100185	0.8622	PFKP	10	3169464	a	g	-0.4341	0.107	4.962e-05	--	p15.2	PFKP;PITRM1;LOC100507034
rs9369650	0.3913	PHACTR1	6	12922652	a	c	0.3072	0.0757	4.971e-05	++	p24.1	PHACTR1
rs16878034	0.9251	MMP16	8	89111060	a	g	-0.5676	0.1399	4.981e-05	--	q21.3	MMP16;DCAF4L2
rs55748730	0.0664	BMPER	7	33939767	a	g	0.5832	0.1438	4.997e-05	++	p14.3	BMPER
rs146329210	0.9848	ZNF518B	4	10451589	t	c	-1.1737	0.2895	5.016e-05	--	p16.1	CLNK;ZNF518B
rs72706655	0.9451	LOC285501	4	179365058	a	g	-0.6481	0.16	5.094e-05	--	q34.3	NA
rs1014342	0.608	PHACTR1	6	12923157	t	c	-0.3067	0.0757	5.119e-05	--	p24.1	PHACTR1
rs5023278	0.7615	MFHAS1	8	8716971	t	c	0.339	0.0837	5.121e-05	++	p23.1	ERI1;MFHAS1;MIR4660;CLDN23
rs16878012	0.9251	MMP16	8	89108044	c	g	-0.5665	0.1399	5.123e-05	--	q21.3	MMP16;DCAF4L2
rs2702387	0.6463	LOC285501	4	179361262	a	g	-0.305	0.0753	5.136e-05	--	q34.3	NA
rs12997591	0.4763	ALK	2	30079368	a	g	0.2965	0.0732	5.139e-05	++	p23.1	ALK
rs13027996	0.52	ALK	2	30080846	a	g	-0.2951	0.0729	5.142e-05	--	p23.1	ALK
rs13005721	0.48	ALK	2	30080872	a	g	0.2951	0.0729	5.142e-05	++	p23.1	ALK
rs79362128	0.0115	HNF4G	8	76234085	a	g	1.3973	0.3451	5.151e-05	++	q21.11	HNF4G
rs112610492	0.075	MMP16	8	89108900	t	c	0.5662	0.1399	5.163e-05	++	q21.3	MMP16;DCAF4L2
rs76544198	0.075	MMP16	8	89109388	a	g	0.5662	0.1399	5.163e-05	++	q21.3	MMP16;DCAF4L2
rs112256170	0.925	MMP16	8	89109793	t	g	-0.5662	0.1399	5.163e-05	--	q21.3	MMP16;DCAF4L2
rs76800117	0.925	MMP16	8	89110202	a	g	-0.5662	0.1399	5.163e-05	--	q21.3	MMP16;DCAF4L2
rs13020484	0.4824	ALK	2	30097479	t	c	0.2959	0.0731	5.172e-05	++	p23.1	ALK
rs789647	0.9823	SIPA1L2	1	232703563	a	g	-1.6213	0.4007	5.216e-05	--	q42.2	SIPA1L2;KIAA1383
rs572988632	0.0105	LOC100287314	12	30928037	a	t	1.406	0.3475	5.218e-05	++	p11.21	IPO8;TSPAN11;CAPRIN2;LOC100506660;LOC100287314
rs9982601	0.8647	LINC00310	21	35599128	t	c	0.4504	0.1113	5.236e-05	++	q22.11	FAM165B;LINC00310;MRPS6;KCNE1;KCNE2;SLC5A3
rs72688533	0.8488	BANK1	4	103041650	t	c	-0.4082	0.1009	5.241e-05	--	q24	BANK1;SLC39A8
rs1953088	0.3914	PHACTR1	6	12925936	a	c	0.3063	0.0757	5.248e-05	++	p24.1	PHACTR1
rs2702379	0.6267	LOC285501	4	179371907	t	g	-0.3039	0.0752	5.255e-05	--	q34.3	NA
rs3936219	0.5235	ALK	2	30091595	t	c	-0.2964	0.0733	5.273e-05	--	p23.1	ALK
rs6720295	0.5235	ALK	2	30092383	t	c	-0.2964	0.0733	5.273e-05	--	p23.1	ALK
rs35543152	0.5235	ALK	2	30093128	t	c	-0.2964	0.0733	5.277e-05	--	p23.1	ALK
rs9642840	0.7321	SAMD12	8	119414388	t	c	-0.3248	0.0804	5.31e-05	--	q24.12	SAMD12;SAMD12-AS1
rs7423563	0.4766	ALK	2	30093276	a	g	0.2962	0.0733	5.335e-05	++	p23.1	ALK
rs3922535	0.4766	ALK	2	30093584	a	g	0.2962	0.0733	5.335e-05	++	p23.1	ALK
rs3849854	0.7322	SAMD12	8	119413576	a	g	-0.3246	0.0804	5.368e-05	--	q24.12	SAMD12;SAMD12-AS1
rs2306310	0.1383	PFKP	10	3176363	a	c	0.4317	0.1069	5.37e-05	++	p15.2	PFKP;PITRM1;LOC100507034
rs3849855	0.2679	SAMD12	8	119413616	t	g	0.3245	0.0804	5.387e-05	++	q24.12	SAMD12;SAMD12-AS1
rs1133893	0.686	MARCH2	19	8486884	a	g	-0.3114	0.0771	5.41e-05	--	p13.2	HNRNPM;CD320;ZNF414;ANGPTL4;RPS28;NDUFA7;PRAM1;MARCH2;RAB11B;ADAMTS10;KANK3;CERS4;MYO1F;LOC100507567
rs75198138	0.8266	NOX3	6	155871680	t	c	-0.4037	0.1	5.421e-05	--	q25.3	NOX3;TFB1M
rs12401456	0.8328	ANP32E	1	150204405	a	g	-0.3806	0.0943	5.441e-05	--	q21.2	MRPS21;ANP32E;VPS45;PLEKHO1;C1orf51;PRPF3;OTUD7B;C1orf54;RPRD2;CA14;APH1A
rs12678	0.862	PITRM1	10	3180175	t	c	-0.4312	0.1069	5.477e-05	--	p15.2	PFKP;PITRM1;LOC100507034
rs76978600	0.0152	ZNF518B	4	10442048	t	c	1.1654	0.2889	5.493e-05	++	p16.1	CLNK;ZNF518B
rs350603	0.5135	KCNJ2	17	68533650	t	g	0.2916	0.0723	5.502e-05	++	q24.3	NA
rs1022564	0.8557	GTSF1L	20	42425596	t	c	-0.4183	0.1037	5.523e-05	--	q13.12	TOX2;GTSF1L;SGK2;MYBL2;IFT52
rs736593	0.4507	LOC285501	4	179374395	a	c	0.296	0.0734	5.54e-05	++	q34.3	NA
rs11150042	0.5317	WWOX	16	78145602	t	c	0.2868	0.0712	5.552e-05	++	q23.1	WWOX;VAT1L;CLEC3A
rs10470171	0.8656	KCNE2	21	35652644	t	c	0.4468	0.1109	5.574e-05	++	q22.11	RCAN1;FAM165B;LINC00310;MRPS6;KCNE1;KCNE2;SLC5A3
rs7079217	0.1382	PFKP	10	3179379	t	c	0.4306	0.1069	5.588e-05	++	p15.2	PFKP;PITRM1;LOC100507034
rs13011250	0.4781	ALK	2	30091906	a	c	0.2953	0.0733	5.603e-05	++	p23.1	ALK
rs2306318	0.8617	PFKP	10	3177878	t	c	-0.4305	0.1069	5.609e-05	--	p15.2	PFKP;PITRM1;LOC100507034
rs146970058	0.9825	RIMS2	8	104583688	c	g	-1.1338	0.2815	5.635e-05	--	q22.3	RIMS2;DCAF13;FZD6;SLC25A32;CTHRC1
rs2876303	0.3907	PHACTR1	6	12919867	a	g	0.3047	0.0757	5.673e-05	++	p24.1	PHACTR1
rs1337556	0.878	KIAA1024	15	79798245	a	g	-0.4374	0.1087	5.702e-05	--	q25.1	ANKRD34C;KIAA1024;TMED3;LOC729911
rs2306317	0.1383	PFKP	10	3177876	c	g	0.4299	0.1069	5.733e-05	++	p15.2	PFKP;PITRM1;LOC100507034
rs1551893	0.9264	MMP16	8	89102366	a	t	-0.5645	0.1403	5.761e-05	--	q21.3	MMP16;DCAF4L2
rs7222670	0.1773	KCNJ2	17	68610815	c	g	-0.3931	0.0977	5.767e-05	--	q24.3	NA
rs181356726	0.9793	FASN	17	80030722	t	c	-1.0224	0.2542	5.771e-05	--	q25.3	CSNK1D;NPB;FAM195B;RFNG;ANAPC11;MYADML2;DCXR;SLC16A3;FASN;CD7;PYCR1;MAFG-AS1;SIRT7;NOTUM;DUS1L;RAC3;GPS1;PCYT2;ARHGDIA;MAFG;SECTM1;CCDC57;P4HB;ALYREF;LRRC45;STRA13;ASPSCR1;PPP1R27
rs1052337	0.8608	PFKP	10	3172145	t	c	-0.4294	0.1068	5.797e-05	--	p15.2	PFKP;PITRM1;LOC100507034
rs9974014	0.728	LOC339593	20	10973672	t	c	-0.3181	0.0792	5.847e-05	--	p12.2	NA
rs62224694	0.8638	GTSF1L	20	42425127	a	g	-0.4204	0.1046	5.868e-05	--	q13.12	TOX2;GTSF1L;SGK2;MYBL2;IFT52
rs13261748	0.2688	SAMD12	8	119399912	t	c	0.3262	0.0812	5.871e-05	++	q24.12	SAMD12;SAMD12-AS1
rs9904090	0.8226	KCNJ2	17	68616596	t	g	0.3926	0.0977	5.904e-05	++	q24.3	NA
rs6007898	0.9359	CELSR1	22	46785131	t	c	0.6225	0.155	5.908e-05	++	q13.31	CELSR1;CN5H6.4;TTC38;GRAMD4;TRMU;C22orf40;PPARA;PKDREJ;GTSE1
rs77042546	0.0446	LINC00485	12	103176867	a	g	0.6925	0.1725	5.937e-05	++	q23.2	LINC00485;ASCL1;PAH
rs8104540	0.2222	MLLT1	19	6270112	a	g	0.3568	0.0889	5.971e-05	++	p13.3	RFX2;ACSBG2;TUBB4A;MLLT1;CRB3;SLC25A41;ALKBH7;GTF2F1;CLPP;DENND1C;KHSRP;PSPN;ACER1;MIR3940;SLC25A23
rs8103614	0.7778	MLLT1	19	6270400	a	g	-0.3568	0.0889	5.971e-05	--	p13.3	RFX2;ACSBG2;TUBB4A;MLLT1;CRB3;SLC25A41;ALKBH7;GTF2F1;CLPP;DENND1C;KHSRP;PSPN;ACER1;MIR3940;SLC25A23
rs12542056	0.7311	SAMD12	8	119402309	a	g	-0.3258	0.0812	5.974e-05	--	q24.12	SAMD12;SAMD12-AS1
rs9911708	0.8227	KCNJ2	17	68617532	a	g	0.3925	0.0978	5.976e-05	++	q24.3	NA
rs1411203	0.1351	GTSF1L	20	42427161	c	g	0.4215	0.105	6.002e-05	++	q13.12	TOX2;GTSF1L;SGK2;MYBL2;IFT52
rs11867791	0.8227	KCNJ2	17	68615661	a	g	0.3922	0.0977	6.004e-05	++	q24.3	NA
rs11673545	0.7777	MLLT1	19	6272493	a	g	-0.3566	0.0889	6.046e-05	--	p13.3	RFX2;ACSBG2;TUBB4A;MLLT1;CRB3;SLC25A41;ALKBH7;GTF2F1;CLPP;DENND1C;KHSRP;PSPN;ACER1;MIR3940;SLC25A23
rs34331367	0.066	BMPER	7	33890116	t	c	0.5794	0.1445	6.067e-05	++	p14.3	BBS9;BMPER
rs16975961	0.1773	KCNJ2	17	68615246	a	g	-0.3921	0.0978	6.077e-05	--	q24.3	NA
rs7616224	0.8666	FRMD4B	3	69593020	a	g	0.4476	0.1116	6.082e-05	++	p14.1	MITF;FRMD4B
rs11792218	0.9734	FXN	9	71723374	a	g	-0.907	0.2264	6.192e-05	--	q21.11	TJP2;FXN;PIP5K1B;FAM189A2;PRKACG
rs112222623	0.9404	CELSR1	22	46792260	a	g	0.6286	0.1571	6.312e-05	++	q13.31	CELSR1;CN5H6.4;TTC38;GRAMD4;TRMU;C22orf40;PPARA;PKDREJ;GTSE1
rs115446367	0.9261	MMP16	8	89103322	a	t	-0.5607	0.1402	6.316e-05	--	q21.3	MMP16;DCAF4L2
rs2706014	0.6682	LOC285501	4	179350895	a	c	-0.3045	0.0761	6.36e-05	--	q34.3	NA
rs12449913	0.1764	KCNJ2	17	68601428	a	g	-0.3913	0.0979	6.379e-05	--	q24.3	NA
rs2614596	0.3505	LOC285501	4	179355445	t	c	0.3009	0.0753	6.385e-05	++	q34.3	NA
rs6108786	0.7283	LOC339593	20	10967162	a	g	-0.3165	0.0792	6.399e-05	--	p12.2	NA
rs76711099	0.0632	CADM1	11	115052380	a	g	0.5909	0.1478	6.407e-05	++	q23.3	CADM1
rs62129806	0.3096	ALK	2	30112332	t	c	0.3138	0.0785	6.428e-05	++	p23.1	ALK
rs118125618	0.9559	NOX3	6	155837642	a	t	-0.7127	0.1784	6.445e-05	--	q25.3	NOX3;TFB1M;CLDN20
rs2104574	0.7221	LOC339593	20	10968891	t	c	-0.3153	0.0789	6.499e-05	--	p12.2	NA
rs11633212	0.408	THSD4	15	71600251	a	g	-0.2955	0.074	6.503e-05	--	q23	CT62;THSD4
rs2247723	0.9805	SIPA1L2	1	232700641	a	g	-1.5898	0.3981	6.51e-05	--	q42.2	SIPA1L2;KIAA1383
rs1606021	0.6678	LOC285501	4	179346683	t	c	-0.3039	0.0761	6.532e-05	--	q34.3	NA
rs111805992	0.8774	KIAA1024	15	79798954	a	g	-0.4333	0.1085	6.543e-05	--	q25.1	ANKRD34C;KIAA1024;TMED3;LOC729911
rs11610686	0.0441	LINC00485	12	103167407	a	g	0.6882	0.1724	6.546e-05	++	q23.2	LINC00485;ASCL1;PAH
rs12453107	0.3592	SERPINF1	17	1675735	a	g	-0.3032	0.076	6.574e-05	--	p13.3	SERPINF2;WDR81;SCARF1;RPA1;RILP;SMYD4;SERPINF1;RTN4RL1;TLCD2;MIR22HG;SLC43A2;PITPNA;PRPF8;MIR22
rs74146159	0.9811	SIPA1L2	1	232707959	t	c	-1.598	0.4004	6.578e-05	--	q42.2	SIPA1L2;KIAA1383
rs12491435	0.2637	C3orf23	3	44465955	c	g	0.3253	0.0815	6.608e-05	++	p21.31	C3orf77;ZNF197;C3orf23;ZNF167;ZNF660;ZNF35;ZNF445
rs4630722	0.4805	ALK	2	30090629	t	c	0.2921	0.0732	6.631e-05	++	p23.1	ALK
rs74218475	0.9866	C5orf63	5	126457556	a	g	-1.1167	0.2799	6.635e-05	--	q23.2	C5orf63;MARCH3;MEGF10
rs6130461	0.1381	GTSF1L	20	42423975	t	c	0.4168	0.1045	6.647e-05	++	q13.12	TOX2;GTSF1L;SGK2;MYBL2;IFT52
rs6124593	0.8619	GTSF1L	20	42424236	a	g	-0.4168	0.1045	6.647e-05	--	q13.12	TOX2;GTSF1L;SGK2;MYBL2;IFT52
rs6124594	0.8619	GTSF1L	20	42424320	a	g	-0.4168	0.1045	6.647e-05	--	q13.12	TOX2;GTSF1L;SGK2;MYBL2;IFT52
rs6130462	0.8619	GTSF1L	20	42424338	c	g	-0.4168	0.1045	6.647e-05	--	q13.12	TOX2;GTSF1L;SGK2;MYBL2;IFT52
rs6031127	0.8619	GTSF1L	20	42424552	t	c	-0.4168	0.1045	6.647e-05	--	q13.12	TOX2;GTSF1L;SGK2;MYBL2;IFT52
rs6031128	0.1381	GTSF1L	20	42424560	a	t	0.4168	0.1045	6.647e-05	++	q13.12	TOX2;GTSF1L;SGK2;MYBL2;IFT52
rs12917206	0.4079	THSD4	15	71599643	t	c	-0.295	0.074	6.684e-05	--	q23	CT62;THSD4
rs60154143	0.8534	CTNNA3	10	67587298	t	g	-0.4299	0.1079	6.765e-05	--	q21.3	CTNNA3
rs3850597	0.2405	CAND1	12	67629166	t	c	-0.3369	0.0846	6.779e-05	--	q14.3	CAND1
rs6017180	0.1381	GTSF1L	20	42425178	a	g	0.4162	0.1045	6.793e-05	++	q13.12	TOX2;GTSF1L;SGK2;MYBL2;IFT52
rs4714990	0.393	PHACTR1	6	12927845	t	c	0.2983	0.0749	6.798e-05	++	p24.1	PHACTR1
rs2627671	0.3347	IBSP	4	88670376	a	g	0.3055	0.0767	6.804e-05	++	q22.1	MEPE;SPP1;IBSP;SPARCL1;HSP90AB3P;DSPP;DMP1
rs73835889	0.8768	FRMD4B	3	69595794	t	c	0.4471	0.1122	6.806e-05	++	p14.1	MITF;FRMD4B
rs16877921	0.9205	MMP16	8	89103402	t	c	-0.5533	0.139	6.888e-05	--	q21.3	MMP16;DCAF4L2
rs5008944	0.3433	SERPINF1	17	1675560	a	g	-0.3022	0.0759	6.909e-05	--	p13.3	SERPINF2;WDR81;SCARF1;RPA1;RILP;SMYD4;SERPINF1;RTN4RL1;TLCD2;MIR22HG;SLC43A2;PITPNA;PRPF8;MIR22
rs6031130	0.1383	GTSF1L	20	42424835	t	c	0.4154	0.1044	6.925e-05	++	q13.12	TOX2;GTSF1L;SGK2;MYBL2;IFT52
rs2732181	0.6872	IBSP	4	88678172	a	g	-0.3089	0.0777	6.986e-05	--	q22.1	MEPE;SPP1;IBSP;SPARCL1;HSP90AB3P;DSPP;DMP1
rs1317034	0.6871	IBSP	4	88680082	a	g	-0.3089	0.0777	6.986e-05	--	q22.1	PKD2;MEPE;SPP1;IBSP;SPARCL1;HSP90AB3P;DSPP;DMP1
rs7258848	0.7776	MLLT1	19	6272952	a	g	-0.3532	0.0888	7.026e-05	--	p13.3	RFX2;ACSBG2;TUBB4A;MLLT1;CRB3;SLC25A41;ALKBH7;GTF2F1;CLPP;DENND1C;KHSRP;PSPN;ACER1;MIR3940;SLC25A23
rs4363656	0.7233	MIR135A2	12	97999170	a	g	-0.3186	0.0802	7.046e-05	--	q23.1	MIR135A2;RMST;MIR1251
rs1317036	0.3132	IBSP	4	88679628	c	g	0.3087	0.0777	7.054e-05	++	q22.1	PKD2;MEPE;SPP1;IBSP;SPARCL1;HSP90AB3P;DSPP;DMP1
rs9627438	0.072	CELSR1	22	46783900	a	c	-0.5964	0.1501	7.087e-05	--	q13.31	CELSR1;CN5H6.4;TTC38;GRAMD4;TRMU;C22orf40;PPARA;PKDREJ;GTSE1
rs8180628	0.659	PHACTR1	6	12881163	a	g	-0.3118	0.0785	7.11e-05	--	p24.1	PHACTR1
rs62524530	0.1483	ZFAT	8	135050746	c	g	-0.4373	0.1101	7.121e-05	--	q24.22	NA
rs2627704	0.3134	IBSP	4	88677931	t	c	0.3084	0.0777	7.127e-05	++	q22.1	MEPE;SPP1;IBSP;SPARCL1;HSP90AB3P;DSPP;DMP1
rs73054571	0.9819	FGF12	3	191826819	a	c	-1.1686	0.2942	7.133e-05	--	q28	FGF12
rs6498177	0.2314	SOCS1	16	11328249	t	c	0.3453	0.087	7.156e-05	++	p13.13	CLEC16A;RMI2;SOCS1;PRM3;TNP2;PRM2;PRM1
rs2732180	0.6866	IBSP	4	88678297	t	c	-0.3084	0.0777	7.158e-05	--	q22.1	MEPE;SPP1;IBSP;SPARCL1;HSP90AB3P;DSPP;DMP1
rs16916245	0.7891	C9orf29	9	114374729	a	g	0.3484	0.0877	7.162e-05	++	q31.3	C9orf29;PTGR1;C9orf84;GNG10;ZNF483;DNAJC25;KIAA0368;DNAJC25-GNG10
rs57589127	0.9706	CDC73	1	193346042	a	g	-0.959	0.2415	7.18e-05	--	q31.2	MIR1278;CDC73;B3GALT2
rs6077998	0.2718	LOC339593	20	10975210	a	t	0.3141	0.0791	7.2e-05	++	p12.2	NA
rs7273599	0.2709	LOC339593	20	10971744	t	c	0.3142	0.0791	7.202e-05	++	p12.2	NA
rs11259978	0.3415	MARCH2	19	8493166	t	c	0.3004	0.0757	7.206e-05	++	p13.2	HNRNPM;CD320;ZNF414;ANGPTL4;RPS28;NDUFA7;PRAM1;MARCH2;RAB11B;ADAMTS10;KANK3;CERS4;MYO1F;LOC100507567
rs78396437	0.0636	CELSR1	22	46784750	a	g	-0.6175	0.1556	7.217e-05	--	q13.31	CELSR1;CN5H6.4;TTC38;GRAMD4;TRMU;C22orf40;PPARA;PKDREJ;GTSE1
rs1115304	0.9473	SVIL	10	30040135	a	g	-0.6841	0.1724	7.22e-05	--	p11.23	SVIL;MIR938;MIR604
rs10017781	0.3361	TRIML1	4	189047832	a	g	0.3073	0.0774	7.222e-05	++	q35.2	TRIML1;TRIML2;ZFP42
rs73448949	0.0555	CELSR1	22	46764146	a	g	-0.6717	0.1693	7.225e-05	--	q13.31	CELSR1;CN5H6.4;TTC38;TRMU;C22orf40;PPARA;PKDREJ;GTSE1
rs7246943	0.7772	MLLT1	19	6273137	a	g	-0.3525	0.0888	7.226e-05	--	p13.3	RFX2;ACSBG2;TUBB4A;MLLT1;CRB3;SLC25A41;ALKBH7;GTF2F1;CLPP;DENND1C;KHSRP;PSPN;ACER1;MIR3940;SLC25A23
rs1317035	0.3138	IBSP	4	88679697	a	c	0.3082	0.0777	7.227e-05	++	q22.1	PKD2;MEPE;SPP1;IBSP;SPARCL1;HSP90AB3P;DSPP;DMP1
rs7834201	0.1482	ZFAT	8	135051900	a	g	-0.4373	0.1102	7.239e-05	--	q24.22	NA
rs6031118	0.8625	GTSF1L	20	42420097	a	g	-0.4151	0.1046	7.257e-05	--	q13.12	TOX2;GTSF1L;L3MBTL1;SGK2;MYBL2;IFT52
rs7904857	0.1412	PITRM1	10	3180804	a	t	0.423	0.1066	7.265e-05	++	p15.2	PFKP;PITRM1;LOC100507034
rs7908746	0.1413	PITRM1	10	3180729	t	c	0.423	0.1066	7.267e-05	++	p15.2	PFKP;PITRM1;LOC100507034
rs9515201	0.6934	COL4A2	13	111040798	a	c	0.3232	0.0815	7.296e-05	++	q34	CARKD;COL4A1;COL4A2;RAB20
rs16888746	0.8609	PARK2	6	162090981	a	g	-0.3978	0.1003	7.298e-05	--	q26	PARK2
rs36177664	0.8609	PARK2	6	162091812	a	c	-0.3978	0.1003	7.299e-05	--	q26	PARK2
rs1451001	0.2768	MIR135A2	12	98010126	a	g	0.3179	0.0801	7.31e-05	++	q23.1	MIR135A2;RMST;MIR1251
rs2327327	0.7281	LOC339593	20	10973258	t	g	-0.3138	0.0791	7.321e-05	--	p12.2	NA
rs5008945	0.3418	SERPINF1	17	1675596	c	g	-0.3012	0.076	7.331e-05	--	p13.3	SERPINF2;WDR81;SCARF1;RPA1;RILP;SMYD4;SERPINF1;RTN4RL1;TLCD2;MIR22HG;SLC43A2;PITPNA;PRPF8;MIR22
rs183915452	0.9322	TARS2	1	150458567	a	g	-0.5721	0.1443	7.359e-05	--	q21.3	HORMAD1;MRPS21;ADAMTSL4;MCL1;ENSA;C1orf51;GOLPH3L;PRPF3;C1orf54;TARS2;RPRD2;ECM1;CTSS;CA14;APH1A;MIR4257
rs1908091	0.2065	POM121L12	7	53024307	t	c	-0.3546	0.0895	7.365e-05	--	p12.1	POM121L12
rs10851838	0.4065	THSD4	15	71604250	a	g	-0.2934	0.074	7.366e-05	--	q23	CT62;THSD4
rs77921953	0.9576	ARHGAP18	6	130058986	c	g	-0.6878	0.1735	7.37e-05	--	q22.33	LAMA2;ARHGAP18;C6orf191
rs7810861	0.5315	MIR595	7	158212633	a	g	0.2886	0.0728	7.375e-05	++	q36.3	PTPRN2;NCAPG2;MIR595
rs2732204	0.6779	IBSP	4	88662531	a	g	-0.3053	0.077	7.385e-05	--	q22.1	MEPE;SPP1;IBSP;SPARCL1;HSP90AB3P;DSPP;DMP1
rs2705997	0.663	LOC285501	4	179339465	c	g	-0.3027	0.0764	7.398e-05	--	q34.3	NA
rs1510619	0.6687	LOC285501	4	179338746	t	g	-0.3028	0.0764	7.401e-05	--	q34.3	NA
rs6108790	0.272	LOC339593	20	10974962	t	c	0.3133	0.0791	7.449e-05	++	p12.2	NA
rs116333356	0.9846	C5orf63	5	126456035	a	t	-1.0628	0.2683	7.469e-05	--	q23.2	C5orf63;MARCH3;MEGF10
rs6077991	0.7222	LOC339593	20	10966334	t	c	-0.3127	0.079	7.487e-05	--	p12.2	NA
rs76632590	0.9846	C5orf63	5	126453098	a	g	-1.0625	0.2683	7.493e-05	--	q23.2	C5orf63;MARCH3;MEGF10
rs61851117	0.8806	MTRNR2L5	10	57171884	t	c	-0.4494	0.1135	7.494e-05	--	q21.1	MTRNR2L5
rs12762109	0.9473	SVIL	10	30041303	a	g	-0.6814	0.1721	7.514e-05	--	p11.23	SVIL;MIR938;MIR604
rs2388556	0.839	LOC100507034	10	3191823	t	c	-0.394	0.0995	7.536e-05	--	p15.2	PFKP;PITRM1;LOC100507034
rs25739	0.5198	MIR1289-2	5	132738246	c	g	0.2837	0.0717	7.561e-05	++	q31.1	FSTL4;MIR1289-2
rs9627445	0.9325	CELSR1	22	46797606	t	g	0.6428	0.1625	7.669e-05	++	q13.31	CELSR1;CN5H6.4;TTC38;GRAMD4;TRMU;C22orf40;PPARA;PKDREJ;GTSE1
rs77320742	0.9726	CDC73	1	193409747	a	g	-0.9667	0.2445	7.686e-05	--	q31.2	CDC73
rs79886080	0.0274	CDC73	1	193409918	a	g	0.9667	0.2445	7.686e-05	++	q31.2	CDC73
rs6690855	0.9726	CDC73	1	193410904	a	c	-0.9667	0.2445	7.686e-05	--	q31.2	CDC73
rs6660093	0.0274	CDC73	1	193411149	t	c	0.9667	0.2445	7.686e-05	++	q31.2	CDC73
rs79032860	0.0274	CDC73	1	193412385	a	g	0.9667	0.2445	7.686e-05	++	q31.2	CDC73
rs76566102	0.9726	CDC73	1	193414077	a	t	-0.9667	0.2445	7.686e-05	--	q31.2	CDC73
rs7514584	0.0274	CDC73	1	193416263	t	c	0.9667	0.2445	7.686e-05	++	q31.2	CDC73
rs79661497	0.0274	CDC73	1	193417694	t	g	0.9667	0.2445	7.686e-05	++	q31.2	CDC73
rs78007255	0.2771	MIR135A2	12	98000803	a	g	0.3166	0.0801	7.718e-05	++	q23.1	MIR135A2;RMST;MIR1251
rs60687229	0.1523	LINC00310	21	35602268	t	c	-0.4201	0.1063	7.763e-05	--	q22.11	FAM165B;LINC00310;MRPS6;KCNE1;KCNE2;SLC5A3
rs1932996	0.8769	KIAA1024	15	79793248	c	g	-0.4276	0.1082	7.793e-05	--	q25.1	ANKRD34C;KIAA1024;TMED3;LOC729911
rs10851508	0.3591	GNB5	15	52455409	a	g	0.3001	0.076	7.845e-05	++	q21.2	GNB5;MIR1266;MYO5C;BCL2L10;MYO5A;MAPK6;LEO1
rs6008792	0.0634	CELSR1	22	46783201	t	c	-0.6151	0.1558	7.846e-05	--	q13.31	CELSR1;CN5H6.4;TTC38;GRAMD4;TRMU;C22orf40;PPARA;PKDREJ;GTSE1
rs76457507	0.9039	NTM	11	131924992	a	g	-0.4805	0.1217	7.858e-05	--	q25	NTM
rs892060	0.7875	MLLT1	19	6275910	a	g	-0.3522	0.0892	7.87e-05	--	p13.3	RFX2;ACSBG2;TUBB4A;MLLT1;CRB3;SLC25A41;ALKBH7;GTF2F1;CLPP;DENND1C;KHSRP;PSPN;ACER1;MIR3940;SLC25A23
rs7977674	0.0159	CDK17	12	96879675	a	t	1.2785	0.3239	7.891e-05	++	q23.1	CDK17;ELK3
rs34267201	0.9396	CELSR1	22	46782382	t	c	0.6138	0.1555	7.906e-05	++	q13.31	CELSR1;CN5H6.4;TTC38;GRAMD4;TRMU;C22orf40;PPARA;PKDREJ;GTSE1
rs62307439	0.965	FDCSP	4	71097338	a	g	-0.7724	0.1957	7.913e-05	--	q13.3	CSN1S2BP;CSN3;MUC7;STATH;CSN1S2AP;ODAM;C4orf40;HTN1;PROL1;FDCSP;SMR3A;CABS1;SMR3B;HTN3
rs2627673	0.3339	IBSP	4	88669346	a	g	0.3028	0.0767	7.918e-05	++	q22.1	MEPE;SPP1;IBSP;SPARCL1;HSP90AB3P;DSPP;DMP1
rs2888141	0.7228	MIR135A2	12	98009063	c	g	-0.3162	0.0801	7.927e-05	--	q23.1	MIR135A2;RMST;MIR1251
rs80211743	0.9723	CDC73	1	193405684	a	t	-0.9638	0.2442	7.948e-05	--	q31.2	CDC73;B3GALT2
rs12541679	0.7334	SAMD12	8	119390889	a	g	-0.3199	0.0811	8.013e-05	--	q24.12	SAMD12;SAMD12-AS1
rs62106563	0.7875	MLLT1	19	6273862	c	g	-0.3518	0.0892	8.022e-05	--	p13.3	RFX2;ACSBG2;TUBB4A;MLLT1;CRB3;SLC25A41;ALKBH7;GTF2F1;CLPP;DENND1C;KHSRP;PSPN;ACER1;MIR3940;SLC25A23
rs74320205	0.124	DGKD	2	234262152	a	g	0.4174	0.1059	8.042e-05	++	q37.1	ATG16L1;DGKD;USP40;SAG;INPP5D;SCARNA5;SCARNA6
rs2111291	0.3549	CDH7	18	63717406	a	c	0.2986	0.0758	8.086e-05	++	q22.1	CDH7
rs34961706	0.9463	SVIL	10	30041626	a	g	-0.678	0.1721	8.125e-05	--	p11.23	SVIL;MIR938;MIR604
rs8138290	0.9396	CELSR1	22	46786808	a	c	0.6138	0.1558	8.13e-05	++	q13.31	CELSR1;CN5H6.4;TTC38;GRAMD4;TRMU;C22orf40;PPARA;PKDREJ;GTSE1
rs789658	0.9809	SIPA1L2	1	232698515	a	g	-1.5535	0.3943	8.167e-05	--	q42.2	SIPA1L2;KIAA1383
rs80301529	0.9722	CDC73	1	193399574	t	c	-0.9612	0.244	8.168e-05	--	q31.2	CDC73;B3GALT2
rs115748692	0.0278	CDC73	1	193401136	a	c	0.9612	0.244	8.168e-05	++	q31.2	CDC73;B3GALT2
rs114056038	0.9722	CDC73	1	193401794	c	g	-0.9612	0.244	8.168e-05	--	q31.2	CDC73;B3GALT2
rs116517192	0.0278	CDC73	1	193402275	a	g	0.9612	0.244	8.168e-05	++	q31.2	CDC73;B3GALT2
rs7141231	0.3684	FLJ43390	14	62808403	c	g	0.2904	0.0737	8.193e-05	++	q23.2	SYT16;FLJ43390
rs4978449	0.7906	C9orf29	9	114371072	a	g	0.3463	0.0879	8.202e-05	++	q31.3	C9orf29;PTGR1;C9orf84;GNG10;ZNF483;DNAJC25;KIAA0368;DNAJC25-GNG10
rs4698072	0.9846	CLNK	4	10571993	a	t	-1.133	0.2878	8.246e-05	--	p16.1	CLNK;ZNF518B
rs7034754	0.2235	RNF20	9	104296273	a	g	0.3395	0.0863	8.287e-05	++	q31.1	LPPR1;MRPL50;BAAT;PPP3R2;ZNF189;C9orf125;RNF20;ALDOB;GRIN3A
rs79141675	0.9721	CDC73	1	193391761	t	c	-0.9589	0.2438	8.371e-05	--	q31.2	CDC73;B3GALT2
rs116594431	0.9721	CDC73	1	193395628	t	c	-0.9589	0.2438	8.371e-05	--	q31.2	CDC73;B3GALT2
rs144142089	0.0279	CDC73	1	193395854	t	c	0.9589	0.2438	8.371e-05	++	q31.2	CDC73;B3GALT2
rs115116762	0.0279	CDC73	1	193395919	t	c	0.9589	0.2438	8.371e-05	++	q31.2	CDC73;B3GALT2
rs139362388	0.0279	CDC73	1	193391126	t	c	0.9589	0.2438	8.373e-05	++	q31.2	CDC73;B3GALT2
rs12063372	0.6245	HSD52	1	59621911	a	g	0.2888	0.0735	8.432e-05	++	p32.1	HSD52;FGGY
rs77773073	0.8569	TGM4	3	44919409	a	g	-0.4012	0.102	8.438e-05	--	p21.31	KIF15;EXOSC7;ZDHHC3;CDCP1;CLEC3B;ZNF502;TMEM42;ZNF197;MIR564;TGM4;ZNF35;ZNF501;KIAA1143
rs4275513	0.8252	CTNNA3	10	67568997	a	g	-0.3883	0.0988	8.453e-05	--	q21.3	CTNNA3
rs10996670	0.1748	CTNNA3	10	67565216	t	g	0.3883	0.0988	8.454e-05	++	q21.3	CTNNA3
rs10996673	0.1748	CTNNA3	10	67567291	t	c	0.3883	0.0988	8.454e-05	++	q21.3	CTNNA3
rs4481922	0.8252	CTNNA3	10	67567733	t	c	-0.3883	0.0988	8.454e-05	--	q21.3	CTNNA3
rs143015727	0.9397	NOX3	6	155779919	a	g	-0.5983	0.1523	8.592e-05	--	q25.3	NOX3;TFB1M;TIAM2;CLDN20
rs6031125	0.8642	GTSF1L	20	42422777	t	c	-0.411	0.1047	8.608e-05	--	q13.12	TOX2;GTSF1L;SGK2;MYBL2;IFT52
rs148881315	0.0614	CELSR1	22	46780785	c	g	-0.6117	0.1558	8.62e-05	--	q13.31	CELSR1;CN5H6.4;TTC38;GRAMD4;TRMU;C22orf40;PPARA;PKDREJ;GTSE1
rs1901662	0.8251	CTNNA3	10	67565883	c	g	-0.3878	0.0988	8.622e-05	--	q21.3	CTNNA3
rs11610653	0.0453	LINC00485	12	103167156	a	g	0.6731	0.1715	8.649e-05	++	q23.2	LINC00485;ASCL1;PAH
rs11880897	0.3586	MARCH2	19	8493406	t	c	0.2944	0.075	8.663e-05	++	p13.2	HNRNPM;CD320;ZNF414;ANGPTL4;RPS28;NDUFA7;PRAM1;MARCH2;RAB11B;ADAMTS10;KANK3;CERS4;MYO1F;LOC100507567
rs7900171	0.8626	PFKP	10	3168636	t	c	-0.42	0.1071	8.752e-05	--	p15.2	PFKP;PITRM1;LOC100507034
rs28906379	0.0777	MMP16	8	89115577	a	g	0.5442	0.1388	8.822e-05	++	q21.3	MMP16;DCAF4L2
rs1927460	0.0483	SVIL	10	30044059	a	g	0.6772	0.1728	8.848e-05	++	p11.23	SVIL;MIR938;MIR604
rs11549830	0.6612	SMYD4	17	1690752	a	g	0.2984	0.0761	8.87e-05	++	p13.3	SERPINF2;WDR81;SCARF1;RPA1;RILP;SMYD4;SERPINF1;RTN4RL1;TLCD2;MIR22HG;DPH1;SLC43A2;PITPNA;PRPF8;MIR22
rs12532571	0.863	STAG3L4	7	67887490	a	g	-0.4324	0.1104	8.918e-05	--	q11.22	NA
rs2553108	0.5325	LOC338758	12	90267007	a	g	0.2864	0.0731	8.934e-05	++	q21.33	ATP2B1;LOC338758
rs78999970	0.8839	DGKD	2	234298826	a	t	-0.4257	0.1087	9.006e-05	--	q37.1	ATG16L1;DGKD;USP40;SAG;UGT1A8;UGT1A10;INPP5D;SCARNA5;SCARNA6
rs2732187	0.687	IBSP	4	88673878	a	c	-0.3039	0.0777	9.096e-05	--	q22.1	MEPE;SPP1;IBSP;SPARCL1;HSP90AB3P;DSPP;DMP1
rs2732185	0.687	IBSP	4	88674123	t	g	-0.3039	0.0777	9.096e-05	--	q22.1	MEPE;SPP1;IBSP;SPARCL1;HSP90AB3P;DSPP;DMP1
rs2732184	0.687	IBSP	4	88674172	t	c	-0.3039	0.0777	9.096e-05	--	q22.1	MEPE;SPP1;IBSP;SPARCL1;HSP90AB3P;DSPP;DMP1
rs2732183	0.687	IBSP	4	88674245	c	g	-0.3039	0.0777	9.096e-05	--	q22.1	MEPE;SPP1;IBSP;SPARCL1;HSP90AB3P;DSPP;DMP1
rs4693178	0.313	IBSP	4	88674416	t	g	0.3039	0.0777	9.096e-05	++	q22.1	MEPE;SPP1;IBSP;SPARCL1;HSP90AB3P;DSPP;DMP1
rs2732182	0.313	IBSP	4	88674560	a	t	0.3039	0.0777	9.096e-05	++	q22.1	MEPE;SPP1;IBSP;SPARCL1;HSP90AB3P;DSPP;DMP1
rs56215566	0.9471	F2R	5	76064216	t	c	-0.6352	0.1623	9.096e-05	--	q13.3	F2R;F2RL2;NCRUPAR;CRHBP;S100Z;IQGAP2;F2RL1
rs6964016	0.863	STAG3L4	7	67888685	t	c	-0.4318	0.1103	9.107e-05	--	q11.22	NA
rs7375581	0.4728	TRIML1	4	189064411	t	c	0.2889	0.0738	9.161e-05	++	q35.2	TRIML1;TRIML2;ZFP42
rs6031123	0.8632	GTSF1L	20	42422478	c	g	-0.41	0.1048	9.196e-05	--	q13.12	TOX2;GTSF1L;SGK2;MYBL2;IFT52
rs17070396	0.0151	MAT2B	5	164343822	a	g	2.5697	0.6576	9.324e-05	++	q34	NA
rs17070397	0.9849	MAT2B	5	164343984	t	c	-2.5697	0.6576	9.324e-05	--	q34	NA
rs17070398	0.0151	MAT2B	5	164344330	a	g	2.5697	0.6576	9.324e-05	++	q34	NA
rs7736686	0.9849	MAT2B	5	164346986	t	c	-2.5697	0.6576	9.324e-05	--	q34	NA
rs73349939	0.9849	MAT2B	5	164349976	c	g	-2.5697	0.6576	9.324e-05	--	q34	NA
rs73349944	0.9849	MAT2B	5	164351536	t	c	-2.5697	0.6576	9.324e-05	--	q34	NA
rs12365097	0.7459	TMEM45B	11	129620417	a	g	-0.3249	0.0832	9.382e-05	--	q24.3	PRDM10;NFRKB;TMEM45B
rs17137439	0.1312	STAG3L4	7	67885035	t	c	0.4394	0.1125	9.392e-05	++	q11.22	NA
rs4693867	0.6873	IBSP	4	88677435	a	g	-0.3033	0.0777	9.4e-05	--	q22.1	MEPE;SPP1;IBSP;SPARCL1;HSP90AB3P;DSPP;DMP1
rs75332620	0.0375	KHDRBS2	6	62679262	c	g	0.7502	0.1921	9.417e-05	++	q11.1	KHDRBS2
rs6074199	0.272	JAG1	20	10887925	a	c	0.3122	0.08	9.452e-05	++	p12.2	JAG1
rs2627706	0.3135	IBSP	4	88673763	a	g	0.3031	0.0776	9.453e-05	++	q22.1	MEPE;SPP1;IBSP;SPARCL1;HSP90AB3P;DSPP;DMP1
rs148828859	0.9818	CDC73	1	193344334	a	c	-1.3234	0.339	9.484e-05	--	q31.2	MIR1278;CDC73;B3GALT2
rs17033260	0.9505	LINC00485	12	103177634	t	c	-0.6656	0.1706	9.555e-05	--	q23.2	LINC00485;ASCL1;PAH
rs6031124	0.136	GTSF1L	20	42422747	t	c	0.4075	0.1045	9.624e-05	++	q13.12	TOX2;GTSF1L;SGK2;MYBL2;IFT52
rs28617696	0.842	THSD4	15	71622145	t	c	0.3854	0.0988	9.627e-05	++	q23	CT62;THSD4
rs2627705	0.6867	IBSP	4	88675178	a	c	-0.3028	0.0776	9.629e-05	--	q22.1	MEPE;SPP1;IBSP;SPARCL1;HSP90AB3P;DSPP;DMP1
rs2956617	0.6867	IBSP	4	88677369	a	c	-0.3028	0.0776	9.629e-05	--	q22.1	MEPE;SPP1;IBSP;SPARCL1;HSP90AB3P;DSPP;DMP1
rs1052929	0.8635	PFKP	10	3178814	a	t	-0.4196	0.1076	9.657e-05	--	p15.2	PFKP;PITRM1;LOC100507034
rs2247728	0.9801	SIPA1L2	1	232700772	t	c	-1.5376	0.3944	9.661e-05	--	q42.2	SIPA1L2;KIAA1383
rs74788410	0.9435	CELSR1	22	46792689	a	c	0.633	0.1624	9.67e-05	++	q13.31	CELSR1;CN5H6.4;TTC38;GRAMD4;TRMU;C22orf40;PPARA;PKDREJ;GTSE1
rs192790109	0.9896	MIR648	22	18443917	a	g	-1.3984	0.3587	9.676e-05	--	q11.21	PEX26;BID;FLJ41941;BCL2L13;TUBA8;USP18;MICAL3;MIR3198-1;MIR648
rs7623875	0.7294	ZNF167	3	44615737	t	g	-0.3188	0.0818	9.759e-05	--	p21.31	KIF15;C3orf77;ZNF502;ZNF197;C3orf23;ZNF167;ZNF660;ZNF35;ZNF501;ZNF445;KIAA1143
rs113669934	0.06	CELSR1	22	46789701	t	g	-0.6089	0.1564	9.861e-05	--	q13.31	CELSR1;CN5H6.4;TTC38;GRAMD4;TRMU;C22orf40;PPARA;PKDREJ;GTSE1
rs2233181	0.7884	MLLT1	19	6271478	t	c	-0.3472	0.0892	9.862e-05	--	p13.3	RFX2;ACSBG2;TUBB4A;MLLT1;CRB3;SLC25A41;ALKBH7;GTF2F1;CLPP;DENND1C;KHSRP;PSPN;ACER1;MIR3940;SLC25A23
rs7281592	0.8493	LINC00310	21	35619929	t	c	0.4135	0.1062	9.885e-05	++	q22.11	FAM165B;LINC00310;MRPS6;KCNE1;KCNE2;SLC5A3
rs114894207	0.9619	XPR1	1	180727537	a	g	-0.7133	0.1832	9.902e-05	--	q25.3	STX6;XPR1;KIAA1614
rs4876816	0.7337	SAMD12	8	119387403	t	c	-0.3158	0.0811	9.936e-05	--	q24.12	SAMD12;SAMD12-AS1
rs7375979	0.3258	TRIML1	4	189064699	t	c	0.304	0.0781	9.944e-05	++	q35.2	TRIML1;TRIML2;ZFP42
rs8045614	0.6345	CMIP	16	81609298	a	g	0.2916	0.0749	9.957e-05	++	q23.2	PLCG2;CMIP;GAN;LOC100129617;MIR4720
