# Supplementary material for: Chromosome 1q21.2 and additional loci influence risk of spontaneous coronary artery dissection and myocardial infarction
Source: Nat Commun. 2020 Sep 4;11:4432. doi: 10.1038/s41467-020-17558-x (PMC7474092; doi:10.1038/s41467-020-17558-x)
Supplement: Supplementary file 5 — Supplementary Data 3 [file 41467_2020_17558_MOESM5_ESM.xlsx]

## Sheet: Supplementary data 3
Supplementary data 3. RNA expression related to the GWAS-identified SNPs. Expression quantitative trait loci (eQTL) genes in different tissues, and by sex, were evaluated in arterial tissues. The arterial eQTLs listed here are all significant variant-gene associations from GTEx v7 based on permutations with q-value<0.05 (eQTL P values here are unadjusted). Sex difference analyses were performed u…
		Significant arterial eQTL genes			Arterial eQTL P value		Differential expression by sex in arterial tissues1
Chromosome	SNP		Gene prioritized by locuscomparer visualized colocalization analysis	PP abf for shared variant by R-coloc ABF colocalization analysis*		Tissue	Individual Tissue P value	Tissue	Fold Change (M/F)		Combined Tissue P value	Fold Change (M/F)
1q21.2	rs12740679	ADAMTSL4	v	0.919586	2.6e-17	Aorta	0.00051	Tibial	0.85		1.3e-05	0.87
		ADAMTSL4			2e-25	Tibial
		CTSS		4.069e-08	2.1e-06	Tibial	ns				ns
		ECM1		0.297581	1.8e-08	Aorta	ns				ns
		MRPS21		0.206474	2.9e-08	Aorta	ns				ns
		MRPS21			3.7e-07	Tibial
		RP11-54A4.2		7.76104e-05	7.4e-11	Aorta	ns				ns
		RP11-54A4.2			6.6e-05	Coronary
		RP11-54A4.2			0.00012	Tibial
6p24.1	rs9349379	PHACTR1	v	0.991065	2e-17	Aorta	0.0082	Coronary	0.82		0.12	0.94
		PHACTR1			3e-09	Coronary
		PHACTR1			8e-42	Tibial
		TBC1D7	v	0.000217067	1.6e-06	Tibial	0.00015	Tibial	1.11		0.00041	1.07
		RP1-257A7.4	v	0.00665431	3.6e-05	Tibial	ns				ns
		GFOD1		0.00198022	0.00011	Tibial	ns				ns
12q13.3	rs11172113	LRP1	v	0.966336	3.6e-15	Aorta	ns				ns
		LRP1			9.4e-21	Tibial
21q22.11	rs28451064	LINC00310		0.455618	3.3e-08	Aorta	ns				ns
		AP000318.2		0.00114877	1.4e-06	Aorta	ns				ns
		MRPS6	v	0.4874	1.2e-10	Aorta	ns				ns
		MRPS6			8.4e-06	Tibial
		SLC5A3	Not performed		3.2e-09	Aorta	Not present				Not present
		SLC5A3			8.8e-06	Tibial
		KCNE2		0.532968	2.2e-07	Aorta	0.048	Aorta	1.17		0.077	1.09
1 Sex differences calculated per arterial tissue and across all three arterial tissues using Wald test on GTEx RNA-seq data
*Posterior probability based on (Approximate) Bayes Factor (ABF) colocalization analyses for the hypothesis of (H4) both traits are associated and share a single causal variant. A posterior probability of ≥75% is considered strong evidence of the eQTL-GWAS pair influencing both the expression and GWAS trait at a particular region.
