# Supplementary material for: Chromosome 1q21.2 and additional loci influence risk of spontaneous coronary artery dissection and myocardial infarction
Source: Nat Commun. 2020 Sep 4;11:4432. doi: 10.1038/s41467-020-17558-x (PMC7474092; doi:10.1038/s41467-020-17558-x)
Supplement: Supplementary file 6 — Supplementary Data 4 [file 41467_2020_17558_MOESM6_ESM.xlsx]

## Sheet: Supplementary data 4
Supplementary data 4. For the 7 independent loci comprising the PRSSCAD, a comparison of results between the SCAD GWAS meta-analysis, CAD association in MVP cohort (logistic regression adjusted for age and sex), UKB Cox proportional hazards regression models for MI (adjusted for age and sex), and logistic regression of SCAD versus non-SCAD (adjusted for age and sex) in the FMD cohort. P values li…
					SCAD GWAS Meta-analysis					MVP cohort in CAD association				UKB cohort MI survival analysis				independent FMD cohort SCAD v.s. non-SCAD
					(Ncases= 433, Ncontrols= 8,470)					(Ncases= 95,347, Ncontrols= 199,118)				(Ncases=15,476, Ncontrols= 357,580)				(Ncases=28, Ncontrols= 384)
					Adjust for PCs (cases and controls are age,sex,PC-matched)					Adjust for Age,Sex and PCs				Adjust for Age,Sex and PCs				Adjust for Age and Sex
CHR	BP	rsID	Locus	Effect Allele	OR[95%CI]	β	s.e.	P	EAF	OR[95%CI]	β	s.e.	P	OR[95%CI]	β	s.e.	P	OR[95%CI]	β	s.e.	P
1	59635971	rs11207415	near HSD52	T	1.46[1.25-1.71]	0.3766	0.0809	3.227e-06	0.268	0.98[0.96-1.00]	-0.0190686	0.00644097	0.00307117	0.99[0.97-1.01]	-0.0064212	0.0123149	0.60207	2.09[1.21-3.63]	0.736317	0.28335	0.00936005
1	150262270	rs12740679	near C1orf51	G	1.80[1.54-2.11]	0.586	0.0835	2.194e-12	0.2574	1.00[0.98-1.02]	-0.00131289	0.0070857	0.853004	0.98[0.96-1.01]	-0.0241464	0.0131972	0.0673	1.37[0.79-2.36]	0.311804	0.278632	0.263116
2	203911272	rs78377252	NBEAL1	A	3.26[1.99-5.31]	1.1827	0.2509	2.429e-06	0.0219	0.96[0.91-1.02]	-0.0365768	0.0319147	0.251761	0.99[0.92-1.07]	-0.0089937	0.040315	0.82347	2.20[0.46-10.57]	0.790616	0.798147	0.321898
6	12903957	rs9349379	PHACTR1	A	1.50[1.30-1.71]	0.4025	0.0735	4.361e-08	0.616	0.92[0.91-0.94]	-0.0780921	0.00579962	2.51231e-41	0.90[0.88-0.92]	-0.11011	0.0113921	1.52397e-23	1.49[0.78-2.85]	0.398127	0.328791	0.22594
6	155813320	rs78349783	near NOX3	G	1.75[1.41-2.17]	0.5606	0.1147	1.032e-06	0.1225	1.00[0.98-1.02]	-0.00255391	0.00906779	0.778215	0.97[0.94-1.00]	-0.0256247	0.0174763	0.14258	0.98[0.39-2.39]	-0.0252709	0.459835	0.956173
12	57527283	rs11172113	LRP1	T	1.51[1.31-1.73]	0.4136	0.0743	2.633e-08	0.6058	0.97[0.95-0.99]	-0.0292756	0.00581704	4.8352e-07	0.98[0.96-1.00]	-0.0166971	0.0114417	0.14448	1.45[0.79-2.66]	0.374473	0.312398	0.230643
21	35593827	rs28451064	near LINC00310	G	1.82[1.47-2.26]	0.5972	0.1128	1.191e-07	0.872	0.92[0.90-0.93]	-0.0856228	0.00914718	7.93071e-21	0.88[0.86-0.92]	-0.124537	0.0169409	1.963e-13	0.70[0.30-1.62]	-0.36065	0.431542	0.40331
