# Supplementary material for: Chromosome 1q21.2 and additional loci influence risk of spontaneous coronary artery dissection and myocardial infarction
Source: Nat Commun. 2020 Sep 4;11:4432. doi: 10.1038/s41467-020-17558-x (PMC7474092; doi:10.1038/s41467-020-17558-x)
Supplement: Supplementary file 7 — Supplementary Data 5 [file 41467_2020_17558_MOESM7_ESM.xlsx]

## Sheet: Supplementary data 5
Supplementary data 5: PheWAS analysis in the UKB database* for top ranked SNPs identified in the main SCAD GWAS meta-analysis. Association P values listed are unadjusted from multiple correction and two-sided. SNP-trait associations with P<0.0001 are reported.
Variant	Gene	Effect Allele	Trait	β	P	MAF	HWE	Imputation score	OR
rs11172113	LRP1	T	hayfever/allergic rhinitis	-0.001888	7.9708e-05	0.412	0.006445	genotyped	0.965
rs11172113	LRP1	T	migraine	0.0039615	2.7571e-29	0.412	0.006445	genotyped	1.15
rs11172113	LRP1	T	neurology	0.0042654	1.0381e-15	0.412	0.006445	genotyped	1.07
rs11172113	LRP1	T	asthma	-0.0043402	1.449e-11	0.412	0.006445	genotyped	0.958
rs11172113	LRP1	T	Alcohol intake frequency.	0.014367	6.1967e-07	0.412	0.006445	genotyped	-
rs11172113	LRP1	T	Eosinophill count	-0.0012021	1.3448e-07	0.412	0.006445	genotyped	-
rs11172113	LRP1	T	Eosinophill percentage	-0.016323	2.4473e-07	0.412	0.006445	genotyped	-
rs11172113	LRP1	T	Whole body fat mass	-0.072952	4.7799e-06	0.412	0.006445	genotyped	-
rs11172113	LRP1	T	Trunk fat mass	-0.038394	1.4505e-05	0.412	0.006445	genotyped	-
rs11172113	LRP1	T	Trunk fat percentage	-0.071431	1.4814e-08	0.412	0.006445	genotyped	-
rs11172113	LRP1	T	Body fat percentage	-0.069604	2.0239e-10	0.412	0.006445	genotyped	-
rs11172113	LRP1	T	Arm fat percentage (left)	-0.076253	6.6371e-09	0.412	0.006445	genotyped	-
rs11172113	LRP1	T	Arm fat mass (right)	-0.0042289	8.2046e-05	0.412	0.006445	genotyped	-
rs11172113	LRP1	T	Arm fat percentage (right)	-0.076947	3.9611e-09	0.412	0.006445	genotyped	-
rs11172113	LRP1	T	Leg fat mass (left)	-0.012283	4.3785e-06	0.412	0.006445	genotyped	-
rs11172113	LRP1	T	Leg fat percentage (left)	-0.062606	5.3949e-12	0.412	0.006445	genotyped	-
rs11172113	LRP1	T	Leg fat mass (right)	-0.012434	5.4802e-06	0.412	0.006445	genotyped	-
rs11172113	LRP1	T	Leg fat percentage (right)	-0.065911	5.172e-12	0.412	0.006445	genotyped	-
rs11172113	LRP1	T	Body mass index (BMI)	-0.038719	1.9332e-06	0.412	0.006445	genotyped	-
rs11172113	LRP1	T	Sitting height	0.049647	4.7504e-18	0.412	0.006445	genotyped	-
rs11172113	LRP1	T	Body mass index (BMI)	-0.039362	1.5727e-06	0.412	0.006445	genotyped	-
rs11172113	LRP1	T	Standing height	0.05848	5.625e-12	0.412	0.006445	genotyped	-
rs11172113	LRP1	T	Hand grip strength (right)	0.076109	9.3334e-08	0.412	0.006445	genotyped	-
rs9349379	PHACTR1	A	angina	-0.0023735	5.5103e-11	0.4056	0.7311	genotyped	0.926
rs9349379	PHACTR1	A	hypertension	0.0032149	8.202e-05	0.4056	0.7311	genotyped	1.02
rs9349379	PHACTR1	A	heart attack/myocardial infarction	-0.0028421	5.1536e-20	0.4056	0.7311	genotyped	0.881
rs9349379	PHACTR1	A	heart/cardiac problem	-0.0038576	3.2925e-13	0.4056	0.7311	genotyped	0.944
rs9349379	PHACTR1	A	I20 Angina pectoris	-0.003101	1.8385e-13	0.4056	0.7311	genotyped	0.929
rs9349379	PHACTR1	A	I21 Acute myocardial infarction	-0.0020451	1.3631e-12	0.4056	0.7311	genotyped	0.898
rs9349379	PHACTR1	A	I25 Chronic ischaemic heart disease	-0.0051045	5.3414e-26	0.4056	0.7311	genotyped	0.915
rs9349379	PHACTR1	A	migraine	0.0030577	3.9395e-18	0.4056	0.7311	genotyped	1.11
rs9349379	PHACTR1	A	neurology	0.0032149	1.4197e-09	0.4056	0.7311	genotyped	1.05
rs9349379	PHACTR1	A	I20-I25 Ischaemic heart diseases	-0.0051904	5.765e-23	0.4056	0.7311	genotyped	0.927
rs9349379	PHACTR1	A	Usual walking pace	-0.004791	6.1145e-05	0.4056	0.7311	genotyped	-
rs9349379	PHACTR1	A	Alcohol intake frequency.	0.017932	4.9243e-10	0.4056	0.7311	genotyped	-
rs9349379	PHACTR1	A	Alcohol drinker status	-0.0032818	5.2792e-05	0.4056	0.7311	genotyped	-
rs9349379	PHACTR1	A	Red blood cell (erythrocyte) count	0.0024149	7.4439e-05	0.4056	0.7311	genotyped	-
rs9349379	PHACTR1	A	Body fat percentage	0.046509	2.2341e-05	0.4056	0.7311	genotyped	-
rs9349379	PHACTR1	A	Arm fat percentage (left)	0.052941	5.8722e-05	0.4056	0.7311	genotyped	-
rs9349379	PHACTR1	A	Leg fat percentage (left)	0.038007	2.9476e-05	0.4056	0.7311	genotyped	-
rs9349379	PHACTR1	A	Leg fat percentage (right)	0.038038	7.0521e-05	0.4056	0.7311	genotyped	-
rs9349379	PHACTR1	A	Hand grip strength (left)	-0.071136	6.0368e-07	0.4056	0.7311	genotyped	-
rs9349379	PHACTR1	A	Hand grip strength (right)	-0.066039	3.6381e-06	0.4056	0.7311	genotyped	-
rs12740679	CIART, MRPS21	G	migraine	0.0017276	1.4472e-05	0.256689	0.8293	0.986107	1.06
rs12740679	CIART, MRPS21	G	Neutrophill count	-0.013529	3.0732e-06	0.256689	0.8293	0.986107	-
rs12740679	CIART, MRPS21	G	Monocyte percentage	0.0174	6.4414e-05	0.256689	0.8293	0.986107	-
rs12740679	CIART, MRPS21	G	Mean platelet (thrombocyte) volume	-0.0089896	1.1582e-06	0.256689	0.8293	0.986107	-
rs12740679	CIART, MRPS21	G	Trunk fat mass	-0.041718	3.4498e-05	0.256689	0.8293	0.986107	-
rs12740679	CIART, MRPS21	G	Trunk fat percentage	-0.070328	9.3334e-07	0.256689	0.8293	0.986107	-
rs12740679	CIART, MRPS21	G	Body fat percentage	-0.059697	1.6068e-06	0.256689	0.8293	0.986107	-
rs12740679	CIART, MRPS21	G	Arm fat percentage (right)	-0.05825	8.8367e-05	0.256689	0.8293	0.986107	-
rs12740679	CIART, MRPS21	G	Leg fat percentage (left)	-0.040456	8.8204e-05	0.256689	0.8293	0.986107	-
rs12740679	CIART, MRPS21	G	Water intake	-0.021708	8.3019e-06	0.256689	0.8293	0.986107	-
rs12740679	CIART, MRPS21	G	Tea intake	0.034762	7.5853e-08	0.256689	0.8293	0.986107	-
rs12740679	CIART, MRPS21	G	Hand grip strength (left)	0.097466	1.584e-09	0.256689	0.8293	0.986107	-
rs12740679	CIART, MRPS21	G	Hand grip strength (right)	0.10447	1.005e-10	0.256689	0.8293	0.986107	-
rs28451064	AP000317.2, AP000317.1	A	angina	0.0036545	8.7977e-12	0.131553	0.9569	0.955171	1.13
rs28451064	AP000317.2, AP000317.1	A	heart attack/myocardial infarction	0.0026385	8.9986e-09	0.131553	0.9569	0.955171	1.13
rs28451064	AP000317.2, AP000317.1	A	heart/cardiac problem	0.004382	2.2467e-08	0.131553	0.9569	0.955171	1.07
rs28451064	AP000317.2, AP000317.1	A	I20 Angina pectoris	0.0043687	2.3961e-12	0.131553	0.9569	0.955171	1.11
rs28451064	AP000317.2, AP000317.1	A	I21 Acute myocardial infarction	0.0023204	5.5924e-08	0.131553	0.9569	0.955171	1.13
rs28451064	AP000317.2, AP000317.1	A	I25 Chronic ischaemic heart disease	0.0059943	5.2335e-17	0.131553	0.9569	0.955171	1.11
rs28451064	AP000317.2, AP000317.1	A	migraine	-0.0026329	4.4563e-07	0.131553	0.9569	0.955171	0.912
rs28451064	AP000317.2, AP000317.1	A	neurology	-0.0032578	3.45e-05	0.131553	0.9569	0.955171	0.95
rs28451064	AP000317.2, AP000317.1	A	I20-I25 Ischaemic heart diseases	0.0063987	1.8517e-16	0.131553	0.9569	0.955171	1.1
rs28451064	AP000317.2, AP000317.1	A	Waist circumference / Hip circumference	0.0011404	2.2729e-10	0.131553	0.9569	0.955171	-
rs28451064	AP000317.2, AP000317.1	A	Waist circumference	0.14535	3.1291e-06	0.131553	0.9569	0.955171	-
rs11207415	HSD52	T	Platelet crit	0.00032462	8.9766e-05	0.299171	0.6733	0.999189	-
rs11207415	HSD52	T	Platelet count	0.47521	2.112e-06	0.299171	0.6733	0.999189	-
rs11207415	HSD52	T	Red blood cell (erythrocyte) count	0.0026525	3.8962e-05	0.299171	0.6733	0.999189	-
rs11207415	HSD52	T	Haemoglobin concentration	0.0091075	1.4301e-06	0.299171	0.6733	0.999189	-
rs11207415	HSD52	T	Haematocrit percentage	0.02892	2.1225e-07	0.299171	0.6733	0.999189	-
rs11207415	HSD52	T	Impedance of leg (left)	-0.31732	8.2014e-08	0.299171	0.6733	0.999189	-
rs11207415	HSD52	T	Impedance of leg (right)	-0.28968	9.7757e-07	0.299171	0.6733	0.999189	-
rs78377252	NBEAL1	A	Leg predicted mass (left)	-0.024565	8.9241e-05	0.0237064	0.09381	0.962101	-
rs78377252	NBEAL1	A	Leg fat-free mass (left)	-0.026018	9.9497e-05	0.0237064	0.09381	0.962101	-
rs78377252	NBEAL1	A	Leg predicted mass (right)	-0.025497	4.3715e-05	0.0237064	0.09381	0.962101	-
rs78377252	NBEAL1	A	Leg fat-free mass (right)	-0.027837	2.863e-05	0.0237064	0.09381	0.962101	-
rs78377252	NBEAL1	A	Weight	-0.31357	6.9688e-05	0.0237064	0.09381	0.962101	-
rs78377252	NBEAL1	A	Standing height	-0.11492	4.4474e-05	0.0237064	0.09381	0.962101	-
rs78349783	NOX3	-	-	-	-	-	-	-	-
*http://geneatlas.roslin.ed.ac.uk/phewas/
PheWAS References:
Denny JC, Bastarache L, Ritchie MD et al. Systematic comparison of phenome-wide association study of electronic medical record data and genome-wide association study data. Nat Biotechnol. 2013 Dec;31(12):1102-10.
Denny JC, Ritchie MD, Basford M, et al. PheWAS: Demonstrating the feasibility of a phenome-wide scan to discover gene-disease associations. Bioinformatics. 2010 May 1;26(9):1205-10.
Denny JC, Crawford DC, Ritchie MD, et al. Variants near FOXE1 are associated with hypothyroidism and other thyroid conditions: using electronic medical records for genome- and phenome-wide studies. Am J Hum Genet. 2011 Oct 7;89(4):529-42.
Ritchie MD, Denny JC, Zuvich RL, et al. Genome- and phenome-wide analyses of cardiac conduction identifies markers of arrhythmia risk. Circulation. 2013 Apr 2;127(13):1377-85.
Simonti CN, Vernot B, Bastarache L, et al. The phenotypic legacy of admixture between modern humans and Neandertals. Science. 2016 Feb 12;351(6274):737-41.
Geneatlas reference:
Oriol Canela-Xandri, Konrad Rawlik and Albert Tenesa. An atlas of genetic associations in UK Biobank. Nature Genetics (2018). 50, 1593–1599.
