# Supplementary material for: Chromosome 1q21.2 and additional loci influence risk of spontaneous coronary artery dissection and myocardial infarction
Source: Nat Commun. 2020 Sep 4;11:4432. doi: 10.1038/s41467-020-17558-x (PMC7474092; doi:10.1038/s41467-020-17558-x)
Supplement: Supplementary file 8 — Supplementary Data 6 [file 41467_2020_17558_MOESM8_ESM.xlsx]

## Sheet: Supplementary data 6
Supplementary data 6. Individual locus results for CAD loci (386 independent SNPs*) in the SCAD GWAS meta-analysis results. Coronary artery disease was defined as myocardial infarction, percutaneous transluminal coronary angioplasty, coronary artery bypass grafting, angina, or chromic ischemic heart disease. SCAD GWAS meta-analysis was based on standard error weighted meta-analysis of discovery G…
Known CAD GWAS SNPs			SCAD GWAS meta-analysis result
Variant	Risk Allele	β	Marker	Other_allele	Effect_allele	EAF	β	s.e.	P	Direction	Cytoband	Closest gene
rs1692580	T	0.034	1:2157948:T:C	t	c	0.4189	0.0212	0.0728	0.7703	++	p36.33	SKI
rs36096196	T	0.053	1:2252205:C:T	t	c	0.8635	-0.0833	0.1031	0.4195	-+	p36.33	MORN1
rs10909862	A	0.043	1:2936815:G:A	a	g	0.2114	0.0758	0.0886	0.3922	++	p36.32	ACTRT2
rs2493298	A	0.057	1:3325912:C:A	a	c	0.8545	0.2153	0.1054	0.041	++	p36.32	PRDM16
rs17037390	A	-0.0395	1:11860843:G:A	a	g	0.838	0.1316	0.0987	0.1826	++	p36.22	MTHFR
rs35465346	A	-0.0401	1:22132518:G:A	a	g	0.8334	0.0699	0.0996	0.483	-+	p36.12	LDLRAD2
rs113716316	A	-0.064	1:27928640:G:A	a	g	0.9244	-0.0838	0.1379	0.5431	-+	p36.11	AHDC1
rs190569784	A	-0.165	1:37873591:G:A	a	g	0.9925	-0.4315	0.4113	0.2942	--	p34.3	LOC728431
rs4072980	A	-0.0326	1:38456106:G:A	a	g	0.5682	0.0182	0.0731	0.8032	+-	p34.3	SF3A3
rs11206510	T	0.076961	1:55496039:T:C	t	c	0.1779	-0.0082	0.0956	0.9315	+-	p32.3	PCSK9
rs11591147	G	0.223144	1:55505647:G:T	t	g	0.9867	0.1969	0.3143	0.5309	++	p32.3	PCSK9
rs72675530	A	-0.031	1:56577346:A:C	a	c	0.3437	0.1147	0.0755	0.1289	++	p32.2	PPAP2B
rs9970807	C	0.122218	1:56965664:C:T	t	c	0.9092	-0.2259	0.1275	0.07637	--	p32.2	PPAP2B
rs147055617	A	-0.088	1:56986303:A:G	a	g	0.0875	-0.0885	0.1284	0.4907	--	p32.2	PPAP2B
rs852787	T	0.254642	1:58302102:C:T	t	c	0.8003	-0.0348	0.0895	0.6973	+-	p32.2	DAB1
rs72711827	A	-0.133	1:83007788:G:A	a	g	0.9839	-0.899	0.2829	0.001483	--	p31.1	LPHN2
rs950037	T	-0.0274	1:89151598:T:G	t	g	0.4005	0.0054	0.0723	0.9402	+-	p22.2	PKN2
rs4394694	A	0.034	1:98371449:A:T	a	t	0.7703	0.0342	0.0883	0.6985	+-	p21.3	DPYD
rs646776	T	0.157004	1:109818530:C:T	t	c	0.2304	-0.0708	0.0876	0.4191	-+	p13.3	CELSR2
rs12144309	T	-0.037	1:114315493:C:T	t	c	0.8044	-0.0665	0.0923	0.4715	--	p13.2	RSBN1
rs12136712	A	-0.032	1:115755197:C:A	a	c	0.6979	-0.0461	0.0789	0.5589	--	p13.2	NGF
rs11204666	T	-0.0389	1:150543128:C:T	t	c	0.8397	-0.4716	0.0959	8.876e-07	--	q21.3	MCL1
rs11810571	G	0.0554347	1:151762308:C:G	c	g	0.8262	-0.0784	0.0957	0.413	--	q21.3	TDRKH
rs6689306	A	0.0582689	1:154395946:A:G	a	g	0.5772	-0.0633	0.073	0.3863	--	q21.3	IL6R
rs12753816	T	-0.036	1:169152588:C:T	t	c	0.6845	0.0298	0.0788	0.7052	++	q24.2	ATP1B1
rs6700559	T	-0.0284	1:200646073:C:T	t	c	0.5368	0.0076	0.0721	0.9162	+-	q32.1	DDX59
rs2820315	T	0.0405	1:201872264:C:T	t	c	0.7081	0.046	0.0801	0.5653	++	q32.1	LMOD1
rs60154123	T	0.0444	1:210468999:C:T	t	c	0.8584	-0.1616	0.1007	0.1086	--	q32.2	HHAT
rs11571537	T	-0.0631	1:212787025:T:C	t	c	0.0395	0.2417	0.186	0.1938	+-	q32.3	ATF3
rs35158675	A	0.0699	1:222829550:G:A	a	g	0.3121	0.159	0.0784	0.04269	++	q41	MIA3
rs6426551	A	0.033	1:226542049:A:G	a	g	0.7558	0.042	0.0826	0.6111	++	q42.12	PARP1
rs11809443	T	-0.038	1:228326492:T:C	t	c	0.2123	0.0528	0.0876	0.5466	+-	q42.13	GUK1
rs6541297	A	-0.035	1:230283506:G:A	a	g	0.2032	-0.0668	0.0878	0.447	--	q42.13	GALNT2
rs699	A	-0.036	1:230845794:A:G	a	g	0.4522	-0.0607	0.0741	0.4127	--	q42.2	AGT
rs79576311	A	0.109	2:6068007:G:A	a	g	0.976	-0.058	0.2395	0.8086	-+	p25.2	LOC150622
rs16986953	A	0.10436	2:19942473:G:A	a	g	0.9186	0.0712	0.1266	0.5739	-+	p24.1	FLJ12334
rs10221742	A	-0.054	2:21419650:G:A	a	g	0.752	-0.0635	0.0871	0.466	+-	p24.1	APOB
rs1550115	T	-0.0321	2:25041620:C:T	t	c	0.2531	-0.0019	0.0844	0.9821	-+	p23.3	ADCY3
rs11690462	A	-0.036	2:26590527:C:A	a	c	0.6866	-0.0305	0.0774	0.6937	+-	p23.3	GPR113
rs2052923	T	-0.0316	2:43411820:C:T	t	c	0.301	0.0752	0.0807	0.3514	++	p21	ZFP36L2
rs6740322	A	-0.04	2:43561929:A:C	a	c	0.2018	0.0827	0.0914	0.3653	++	p21	THADA
rs10495907	A	0.041	2:43998726:G:A	a	g	0.8679	0.1789	0.1077	0.09666	++	p21	DYNC2LI1
rs4299376	G	0.0582689	2:44072576:G:T	t	g	0.3063	0.0572	0.08	0.4744	+-	p21	ABCG8
rs582384	A	0.037	2:45896437:C:A	a	c	0.4591	0.0373	0.0733	0.6111	++	p21	PRKCE
rs12713421	A	0.031	2:60626305:A:G	a	g	0.6594	0.1352	0.0778	0.08215	++	p16.1	MIR4432
rs360798	A	0.038	2:62950435:A:G	a	g	0.1892	-0.0747	0.0929	0.4211	--	p15	EHBP1
rs62139085	A	0.037	2:65507913:G:A	a	g	0.7492	-0.0186	0.084	0.8246	+-	p14	ACTR2
rs898123	C	-0.0287	2:71379350:C:G	c	g	0.3397	-0.0508	0.0761	0.5047	--	p13.3	MPHOSPH10
rs6743030	T	0.0565	2:85763520:C:T	t	c	0.528	0.1975	0.0723	0.006295	++	p11.2	LOC100630918
rs6736093	A	-0.033	2:112655242:A:G	a	g	0.2783	0.121	0.0806	0.1333	++	q13	MERTK
rs10186133	T	-0.0281	2:113836944:G:T	t	g	0.4031	0.1221	0.0742	0.09988	++	q13	IL1F10
rs2923	C	-0.0743	2:128463618:C:G	c	g	0.036	-0.0869	0.1977	0.6604	-+	q14.3	WDR33
rs13035055	T	0.033	2:136998064:C:T	t	c	0.3589	-0.1221	0.0765	0.1104	--	q22.1	CXCR4
rs78490412	T	-0.0449	2:144162825:C:T	t	c	0.8322	-0.072	0.0971	0.4588	-+	q22.3	ARHGAP15
rs6740731	A	0.051	2:145270592:G:A	a	g	0.8197	0.0873	0.0953	0.3595	+-	q22.3	ZEB2
rs17678683	G	0.0953102	2:145286559:T:G	t	g	0.0913	-0.1363	0.1228	0.2669	--	q22.3	ZEB2-AS1
rs2252641	T	-0.0368	2:145801461:T:C	t	c	0.4773	-0.1077	0.0729	0.1395	-+	q22.3	DKFZp686O1327
rs72862334	A	-0.046	2:146582627:A:T	a	t	0.1025	0.1238	0.1164	0.2872	++	q22.3	DKFZp686O1327
rs12999907	A	0.056	2:164957251:A:G	a	g	0.1779	0.101	0.0921	0.2732	++	q24.3	FIGN
rs840611	A	0.032	2:188198446:G:A	a	g	0.3778	0.0183	0.0751	0.8073	-+	q32.1	CALCRL
rs7421388	G	0.261365	2:199088530:A:G	a	g	0.8361	0.0925	0.0992	0.3512	++	q33.1	PLCL1
rs72934535	T	-0.128	2:203968973:T:C	t	c	0.097	0.0565	0.1217	0.6424	+-	q33.2	NBEAL1
rs17517928	C	0.0582689	2:216291359:C:T	t	c	0.7532	-0.0479	0.0856	0.576	+-	q35	FN1
rs1250229	T	0.0685928	2:216304384:T:C	t	c	0.7419	0.0317	0.0823	0.7	++	q35	FN1
rs61741262	T	0.062	2:218669225:T:C	t	c	0.1072	0.1689	0.1167	0.1477	+-	q35	TNS1
rs2571445	A	0.041	2:218683154:A:G	a	g	0.6224	0.0575	0.0739	0.4363	++	q35	TNS1
rs112941127	A	-0.108	2:218733965:G:A	a	g	0.9643	0.0072	0.192	0.9702	-+	q35	TNS1
rs2972146	T	0.0582689	2:227100698:G:T	t	g	0.3403	-0.089	0.0768	0.2467	--	q36.3	IRS1
rs4566357	A	0.026	2:227922015:A:G	a	g	0.6103	0.083	0.0738	0.2612	+-	q36.3	COL4A4
rs1801251	A	0.0416	2:233633460:G:A	a	g	0.6638	-0.0199	0.0755	0.7918	-+	q37.1	KCNJ13
rs1405130	T	0.0325	2:235563692:T:C	t	c	0.4824	-0.0296	0.072	0.6809	-+	q37.1	ARL4C
rs4496284	A	-0.033	2:238220230:G:A	a	g	0.5867	-0.2227	0.0728	0.002222	--	q37.3	COL6A3
rs1077534	A	-0.059	3:14877574:A:G	a	g	0.1286	0.0527	0.1037	0.6116	++	p25.1	FGD5
rs13079221	C	0.0405	3:14901525:C:G	c	g	0.5669	-0.1396	0.072	0.05252	--	p25.1	FGD5
rs11718455	T	-0.0296	3:44056898:C:T	t	c	0.7587	-0.1832	0.0819	0.02528	--	p21.33	MIR138-1
rs7633770	A	0.0295	3:46688562:G:A	a	g	0.5976	-0.0261	0.0739	0.7239	-+	p21.31	LOC100132146
rs12495221	T	0.035	3:48179178:C:T	t	c	0.3396	-0.0243	0.0762	0.7496	+-	p21.31	CDC25A
rs73082363	T	0.061	3:49130378:T:C	t	c	0.1149	-0.1038	0.1141	0.3628	--	p21.31	QRICH1
rs4411878	T	0.0287	3:64703665:C:T	t	c	0.7486	0.0129	0.0833	0.8765	+-	p14.1	MIR548A2
rs73104091	T	-0.07	3:70110389:C:T	t	c	0.9507	0.0865	0.166	0.6022	+-	p13	MITF
rs17843797	G	0.0676586	3:124453022:T:G	t	g	0.1201	0.1939	0.1092	0.07581	++	q21.2	UMPS
rs10512861	T	-0.0431	3:132257961:G:T	t	g	0.8588	0.0146	0.1051	0.8893	-+	q22.1	DNAJC13
rs13088645	A	0.033	3:134157263:T:A	a	t	0.5619	0.1449	0.0731	0.04732	++	q22.2	MIR4788
rs73222236	A	-0.0385	3:135888642:A:G	a	g	0.3447	0.117	0.0772	0.1297	+-	q22.3	MSL2
rs655720	T	0.049	3:136103267:C:T	t	c	0.272	0.0082	0.0822	0.9201	-+	q22.3	STAG1
rs185244	T	0.0737	3:138092889:C:T	t	c	0.8324	0.1508	0.0974	0.1214	++	q22.3	MRAS
rs701145	T	-0.072	3:154054799:T:C	t	c	0.8733	-0.108	0.1095	0.3241	-+	q25.2	GPR149
rs13082914	T	0.19062	3:156004954:C:T	t	c	0.7533	-0.0369	0.0854	0.6658	-+	q25.31	KCNAB1
rs4266144	C	-0.0346	3:156852592:C:G	c	g	0.3232	-0.0296	0.0777	0.7031	--	q25.31	LOC339894
rs4894803	A	-0.031	3:171800256:A:G	a	g	0.3949	-0.0532	0.0735	0.4688	--	q26.31	FNDC3B
rs12897	A	-0.0358	3:172115902:G:A	a	g	0.4016	-0.1808	0.0751	0.0161	--	q26.31	FNDC3B
rs13092876	A	0.031	3:185495320:G:A	a	g	0.6647	-0.0165	0.0773	0.8309	-+	q27.2	IGF2BP2
rs16844401	A	0.0683	4:3449652:G:A	a	g	0.9356	0.002	0.1422	0.989	+-	p16.3	HGFAC
rs59950280	A	0.033	4:3452345:G:A	a	g	0.6533	-0.0638	0.0755	0.3986	-+	p16.3	HGFAC
rs2616407	T	-0.0381	4:54591399:T:C	t	c	0.1917	0.1216	0.0933	0.1926	++	q12	LNX1
rs17087335	T	0.0582689	4:57838583:G:T	t	g	0.7995	0.0909	0.0889	0.3066	++	q12	NOA1
rs12500824	A	0.036	4:77416627:A:G	a	g	0.6417	-0.0031	0.075	0.9674	-+	q21.1	SHROOM3
rs10857147	T	0.0582689	4:81181072:A:T	a	t	0.2861	-0.0223	0.078	0.775	-+	q21.21	FGF5
rs11099493	A	0.0431	4:82587050:A:G	a	g	0.3014	-0.038	0.0777	0.625	+-	q21.22	RASGEF1B
rs2452600	T	-0.0365	4:95496882:C:T	t	c	0.7045	0.0664	0.0776	0.3921	++	q22.3	PDLIM5
rs3775058	A	0.0386	4:96117371:A:T	a	t	0.7822	-0.0958	0.0869	0.2702	--	q22.3	UNC5C
rs17035270	T	-0.036	4:106036545:T:C	t	c	0.2023	-0.068	0.0907	0.4537	--	q24	TET2
rs7678555	C	0.0582689	4:120909501:A:C	a	c	0.2802	-0.152	0.0798	0.05665	-+	q27	MAD2L1
rs13102675	T	-0.032	4:125899965:T:C	t	c	0.3618	0.0022	0.0747	0.9767	+-	q28.1	ANKRD50
rs4345206	T	0.034	4:146766536:T:C	t	c	0.5259	0.2191	0.0737	0.002969	++	q31.21	ZNF827
rs4593108	C	0.0676586	4:148281001:C:G	c	g	0.1916	0.188	0.0941	0.04585	++	q31.22	EDNRA
rs6841581	A	0.0751	4:148401190:G:A	a	g	0.8483	0.3554	0.1008	0.0004243	++	q31.22	EDNRA
rs9985766	G	0.300105	4:151030070:A:G	a	g	0.1997	0.022	0.0894	0.8059	+-	q31.23	DCLK2
rs2880099	A	0.06	4:156432368:A:C	a	c	0.8786	-0.0559	0.1079	0.6047	+-	q32.1	MAP9
rs13131930	T	-0.065	4:156614184:C:T	t	c	0.7314	0.0909	0.0804	0.2586	++	q32.1	GUCY1A3
rs145186794	A	-0.1419	4:160039495:A:G	a	g	0.0075	1.0993	0.4202	0.008891	++	q32.1	MIR3688-1
rs7696431	T	0.0351	4:169687725:T:G	t	g	0.4984	-0.0092	0.0725	0.8986	-+	q32.3	PALLD
rs4389656	A	-0.0328	5:6753728:G:A	a	g	0.7043	-0.0023	0.0772	0.9762	-+	p15.31	PAPD7
rs1508798	T	0.0516	5:9556694:T:C	t	c	0.1899	0.0723	0.0928	0.4363	++	p15.31	LOC100505806
rs16880442	G	0.328504	5:52185695:G:T	t	g	0.9343	-0.1685	0.1445	0.2436	--	q11.2	ITGA1
rs35006	C	0.035	5:53442725:C:G	c	g	0.2964	-0.0464	0.0782	0.5527	--	q11.2	ARL15
rs459193	A	-0.0399	5:55806751:A:G	a	g	0.7347	0.1175	0.0821	0.1525	++	q11.2	ANKRD55
rs3936510	T	0.039	5:55860866:G:T	t	g	0.803	0.0462	0.0913	0.6131	+-	q11.2	MAP3K1
rs832540	A	-0.0322	5:56199202:G:A	a	g	0.3866	-0.1587	0.0761	0.03694	--	q11.2	C5orf35
rs9283706	C	0.0345	5:66283520:C:G	c	g	0.2603	0.0988	0.0817	0.2265	++	q12.3	MAST4
rs10056811	A	0.0274	5:74605220:G:A	a	g	0.6582	-0.0585	0.0759	0.4409	--	q13.3	HMGCR
rs2454899	A	-0.034	5:106265125:G:A	a	g	0.6341	-0.0229	0.0743	0.7582	-+	q21.3	EFNA5
rs256277	T	0.035	5:111406810:C:T	t	c	0.3554	-0.0063	0.0751	0.933	-+	q22.1	EPB41L4A-AS1
rs113075218	A	0.0448	5:121361750:T:A	a	t	0.8072	0.1692	0.0947	0.07412	++	q23.1	SRFBP1
rs2546343	T	-0.034	5:122434666:C:T	t	c	0.3334	-0.0059	0.0772	0.939	-+	q23.2	PRDM6
rs2081914	C	0.0346	5:122673622:C:G	c	g	0.488	0.0369	0.0722	0.6099	++	q23.2	CEP120
rs4836390	T	-0.04	5:128011688:T:C	t	c	0.1486	-0.0774	0.1015	0.4453	--	q23.3	FBN2
rs273909	A	-0.0488	5:131667353:A:G	a	g	0.1028	0.0289	0.118	0.8064	+-	q31.1	SLC22A4
rs246600	T	0.048	5:142516897:C:T	t	c	0.5428	-0.2365	0.0735	0.001294	--	q31.3	ARHGAP26
rs246600	T	0.048	5:142516897:C:T	t	c	0.5428	-0.2365	0.0735	0.001294	--	q31.3	ARHGAP26
rs337366	A	0.035	5:176930651:G:A	a	g	0.4935	-0.1118	0.0716	0.1181	--	q35.3	DOK3
rs9349379	G	0.139762	6:12903957:A:G	a	g	0.384	-0.4025	0.0735	4.361e-08	--	p24.1	PHACTR1
rs7766436	T	0.048	6:22598259:C:T	t	c	0.712	-0.0576	0.0797	0.4696	+-	p22.3	HDGFL1
rs9379774	A	-0.0384	6:25597043:A:T	a	t	0.1652	-0.0008	0.0967	0.9938	+-	p22.2	LRRC16A
rs685031	A	0.043	6:31881731:G:A	a	g	0.3183	0.1596	0.0776	0.03978	+-	p21.33	ZBTB12
rs2814993	A	0.061	6:34618893:G:A	a	g	0.8494	-0.1575	0.1039	0.1297	--	p21.31	C6orf106
rs113244441	A	-0.058	6:35528690:C:A	a	c	0.9092	0.2417	0.1235	0.05028	++	p21.31	FKBP5
rs1321309	A	0.028	6:36638636:G:A	a	g	0.5439	-0.0562	0.0722	0.4362	-+	p21.2	CDKN1A
rs147802096	A	-0.057	6:36640585:A:T	a	t	0.0693	0.0406	0.1387	0.7696	++	p21.2	CDKN1A
rs56015508	C	0.0582689	6:39152041:C:A	a	c	0.7912	0.1711	0.0879	0.0514	++	p21.2	KCNK5
rs10456100	T	0.044	6:39183470:C:T	t	c	0.7292	-0.0935	0.0801	0.2427	-+	p21.2	KCNK5
rs1034246	T	-0.04	6:43068370:G:T	t	g	0.7507	0.029	0.0834	0.7282	+-	p21.1	PTK7
rs1214752	T	-0.0305	6:43396325:C:T	t	c	0.5141	0.0171	0.0713	0.8107	++	p21.1	ABCC10
rs6905288	A	0.045	6:43758873:G:A	a	g	0.433	-0.1198	0.0721	0.0969	-+	p21.1	VEGFA
rs6905288	A	0.045	6:43758873:G:A	a	g	0.433	-0.1198	0.0721	0.0969	-+	p21.1	VEGFA
rs4644046	A	0.0275	6:51385009:A:C	a	c	0.3999	0.1841	0.0732	0.01191	++	p12.3	PKHD1
rs71566846	T	0.0829	6:57148171:C:T	t	c	0.9299	-0.1149	0.1392	0.4093	--	p11.2	PRIM2
rs9367716	T	-0.0375	6:57160572:G:T	t	g	0.6888	-0.0013	0.0783	0.9863	+-	p11.2	PRIM2
rs4613862	A	0.0345	6:82612271:A:C	a	c	0.4638	0.0344	0.073	0.6376	+-	q14.1	FAM46A
rs10806235	T	0.037	6:82703335:C:T	t	c	0.6215	0.067	0.0735	0.3618	+-	q14.1	IBTK
rs6905628	C	0.032	6:90344869:C:G	c	g	0.7022	0.0093	0.0811	0.9088	++	q15	ANKRD6
rs9486719	A	-0.0413	6:97060124:G:A	a	g	0.7877	-0.1466	0.0901	0.1036	--	q16.1	FHL5
rs9486729	G	0.223144	6:108145801:A:G	a	g	0.1771	-0.1082	0.0996	0.2772	--	q21	SCML4
rs1591805	A	0.0412	6:126717064:A:G	a	g	0.5079	0.0656	0.0739	0.3751	+-	q22.32	CENPW
rs6919211	C	-0.042	6:133999868:C:G	c	g	0.1771	0.1338	0.0946	0.1574	++	q23.2	MGC34034
rs9493740	T	0.1197	6:134160894:G:T	t	g	0.9798	0.1277	0.3052	0.6756	++	q23.2	MGC34034
rs2327429	T	0.0723	6:134209837:T:C	t	c	0.2864	-0.1338	0.0784	0.08818	--	q23.2	TCF21
rs965652	A	0.034	6:134368953:G:A	a	g	0.532	0.0156	0.0724	0.8291	+-	q23.2	SLC2A12
rs4896604	A	-0.031	6:143227412:G:A	a	g	0.4247	-0.049	0.0727	0.5008	-+	q24.2	HIVEP2
rs2153219	A	0.0429	6:149755695:A:G	a	g	0.1643	0.1053	0.0983	0.284	++	q25.1	ZC3H12D
rs17080091	T	-0.0537	6:150997401:C:T	t	c	0.9262	0.2295	0.1452	0.114	-+	q25.1	PLEKHG1
rs6557122	T	0.036	6:151560735:C:T	t	c	0.238	-0.0081	0.0855	0.9248	-+	q25.1	AKAP12
rs17775862	T	0.438255	6:156588114:C:T	t	c	0.9702	0.1565	0.2153	0.4672	++	q25.3	ARID1B
rs294883	T	-0.032	6:159682206:C:T	t	c	0.282	-0.0041	0.0808	0.9592	-+	q25.3	FNDC1
rs688359	A	-0.0526	6:160465291:G:A	a	g	0.3674	0.1356	0.0756	0.07265	++	q25.3	LOC729603
rs12214416	A	-0.069	6:160910517:T:A	a	t	0.9605	0.0176	0.1841	0.924	+-	q25.3	LPAL2
rs147555597	A	0.398	6:160911596:G:A	a	g	0.9918	0.089	0.405	0.826	+-	q25.3	LPAL2
rs55730499	T	0.337	6:161005610:C:T	t	c	0.9393	-0.0712	0.1513	0.6378	-+	q26	LPA
rs41272114	T	-0.1153	6:161006077:C:T	t	c	0.9652	-0.1904	0.1936	0.3255	--	q26	LPA
rs41269133	T	0.0637	6:161087863:T:C	t	c	0.0839	-0.0069	0.1265	0.9567	+-	q26	LPA
rs186696265	T	0.5467	6:161111700:C:T	t	c	0.9874	-0.4119	0.3167	0.1934	--	q26	PLG
rs145099029	A	-0.204	6:161292838:A:C	a	c	0.0035	-0.7378	0.6013	0.2198	--	q26	PLG
rs10267593	A	-0.036	7:1937261:G:A	a	g	0.8015	0.0559	0.0925	0.5461	++	p22.3	MIR4655
rs10951983	A	0.038	7:6446027:A:G	a	g	0.2095	-0.0534	0.0876	0.542	--	p22.1	RAC1
rs1008898	T	0.037	7:7273559:G:T	t	g	0.7761	-0.062	0.0873	0.4775	-+	p22.1	C1GALT1
rs17165136	A	0.24686	7:11778975:A:G	a	g	0.0479	0.0692	0.1615	0.6682	+-	p21.3	THSD7A
rs11509880	A	0.0367	7:12261911:G:A	a	g	0.643	-0.1046	0.0757	0.1668	--	p21.3	TMEM106B
rs6460942	T	0.047	7:12420989:T:C	t	c	0.125	-0.0858	0.1106	0.4382	--	p21.3	VWDE
rs2073533	T	-0.032	7:14029739:T:C	t	c	0.6942	-0.1325	0.0781	0.08956	--	p21.2	ETV1
rs2107595	A	0.082	7:19049388:G:A	a	g	0.8299	0.1508	0.0956	0.1145	++	p21.1	HDAC9
rs4719608	A	0.0329	7:20292134:G:A	a	g	0.7413	0.0546	0.0836	0.514	+-	p21.1	MACC1
rs12154802	A	-0.037	7:35257521:G:A	a	g	0.6695	0.0258	0.0774	0.739	+-	p14.2	TBX20
rs2107732	A	-0.0567	7:45077978:G:A	a	g	0.9165	-0.0127	0.1307	0.9224	-+	p13	CCM2
rs35146811	A	-0.0337	7:99720994:A:C	a	c	0.263	0.0926	0.0803	0.2491	++	q22.1	CNPY4
rs17398575	A	0.033	7:106409452:G:A	a	g	0.7634	0.0846	0.0829	0.3074	+-	q22.3	PIK3CG
rs2189839	A	0.0345	7:107230026:A:G	a	g	0.7021	-0.0536	0.0783	0.4935	--	q22.3	BCAP29
rs68170813	T	0.0343	7:107259721:T:C	t	c	0.2266	-0.0269	0.0854	0.7525	+-	q22.3	BCAP29
rs10249651	T	-0.0311	7:117064625:T:C	t	c	0.3688	0.0724	0.0748	0.3332	++	q31.2	ASZ1
rs11556924	C	0.076961	7:129663496:C:T	t	c	0.6351	-0.0494	0.0755	0.5135	-+	q32.2	ZC3HC1
rs7783857	C	-0.0297	7:130439058:C:G	c	g	0.2837	-0.1398	0.0798	0.07981	--	q32.3	KLF14
rs7795996	A	0.027	7:139695144:A:G	a	g	0.3438	0.1207	0.0765	0.1143	++	q34	TBXAS1
rs10237377	T	-0.0338	7:139757136:G:T	t	g	0.6188	0.0126	0.0746	0.8664	-+	q34	PARP12
rs3918226	T	0.131028	7:150690176:C:T	t	c	0.9275	-0.1147	0.1383	0.4066	--	q36.1	NOS3
rs6997340	T	0.036	8:18286997:T:C	t	c	0.702	0.003	0.0782	0.9695	+-	p22	NAT2
rs7011846	A	0.113	8:19785656:G:A	a	g	0.9622	-0.1594	0.2289	0.4862	-+	p21.3	LPL
rs17091891	T	0.0585	8:19843171:T:C	t	c	0.1366	0.1426	0.109	0.1907	+-	p21.3	LPL
rs2083636	T	0.0487902	8:19865263:T:G	t	g	0.2636	-0.0956	0.0823	0.2449	--	p21.3	LPL
rs10106652	A	-0.048	8:19928160:G:A	a	g	0.7183	-0.1414	0.0797	0.07601	-+	p21.3	SLC18A1
rs11204085	T	0.0432	8:19940796:T:C	t	c	0.4294	-0.0161	0.0734	0.8269	+-	p21.3	SLC18A1
rs73225842	T	0.096	8:22030065:C:T	t	c	0.9572	0.0209	0.1767	0.9056	-+	p21.3	BMP1
rs36069016	T	0.035	8:25058491:C:T	t	c	0.2604	-0.0246	0.0834	0.7682	--	p21.2	DOCK5
rs113756303	T	0.0398	8:26102772:G:T	t	g	0.7733	0.055	0.0875	0.5298	-+	p21.2	PPP2R2A
rs112001543	T	-0.075	8:56071390:T:C	t	c	0.0311	0.0196	0.2116	0.9262	-+	q12.1	XKR4
rs12541758	T	0.223144	8:73142382:C:T	t	c	0.5791	-0.0582	0.0725	0.422	--	q13.3	LOC392232
rs7842194	A	-0.036	8:74824386:A:C	a	c	0.2263	0.0487	0.0867	0.5744	++	q21.11	TCEB1
rs12675257	T	0.0438	8:95279640:C:T	t	c	0.868	0.1897	0.1063	0.07432	++	q22.1	GEM
rs2342781	C	-0.0297	8:106265720:C:G	c	g	0.5051	-0.0173	0.0729	0.8127	+-	q23.1	ZFPM2
rs10093110	A	-0.0319	8:106565414:G:A	a	g	0.5896	0.0059	0.0724	0.9345	-+	q23.1	ZFPM2
rs2954029	A	0.0666	8:126490972:A:T	a	t	0.4503	0.0803	0.0718	0.2636	++	q24.13	TRIB1
rs10961206	A	0.057	9:13724051:A:T	a	t	0.0978	-0.0782	0.1252	0.5325	--	p23	C9orf146
rs10121140	A	-0.031	9:14292720:G:A	a	g	0.6823	-0.0009	0.0762	0.9901	-+	p22.3	NFIB
rs475957	T	-0.0437	9:15229622:C:T	t	c	0.911	-0.03	0.128	0.8145	+-	p22.3	TTC39B
rs896655	A	0.04	9:21706571:A:G	a	g	0.3933	0.11	0.0738	0.1363	++	p21.3	MTAP
rs3217978	A	-0.1546	9:22007330:C:A	a	c	0.9842	-0.034	0.2846	0.9049	+-	p21.3	CDKN2B
rs4977575	G	0.215111	9:22124744:C:G	c	g	0.5266	0.0447	0.0719	0.5342	++	p21.3	CDKN2B-AS
rs1322052	T	0.0337	9:27179244:T:C	t	c	0.3102	-0.0341	0.0787	0.6649	-+	p21.2	TEK
rs4743150	T	-0.0355	9:100740124:C:T	t	c	0.7768	-0.1121	0.0879	0.202	--	q22.33	ANP32B
rs4149309	A	-0.0418	9:107589580:A:T	a	t	0.1435	-0.0755	0.1064	0.4777	--	q31.1	ABCA1
rs1800978	C	0.0438	9:107665978:C:G	c	g	0.1246	0.0628	0.1067	0.5563	++	q31.1	ABCA1
rs2140480	T	0.047	9:110526109:T:C	t	c	0.7264	0.0294	0.0806	0.7158	++	q31.2	KLF4
rs111245230	C	0.113329	9:113169775:T:C	t	c	0.0378	0.1726	0.1884	0.3598	+-	q31.3	SVEP1
rs10981012	A	0.29267	9:114453006:G:A	a	g	0.8889	0.2394	0.1106	0.03043	+-	q31.3	C9orf84
rs41311933	T	-0.057	9:123739560:C:T	t	c	0.9143	-0.0192	0.1291	0.8819	--	q33.2	C5
rs10818576	T	-0.0429	9:124412948:T:G	t	g	0.2271	0.0525	0.0846	0.5351	+-	q33.2	DAB2IP
rs2519093	T	0.076961	9:136141870:C:T	t	c	0.811	0.153	0.0913	0.0936	++	q34.2	ABO
rs61848342	T	-0.0363	10:12303813:T:C	t	c	0.3493	0.0398	0.075	0.5951	+-	p13	CDC123
rs1888657	T	0.0349	10:24833614:T:C	t	c	0.4393	-0.0118	0.0725	0.8706	+-	p12.1	KIAA1217
rs9337951	A	0.062	10:30317073:G:A	a	g	0.6563	-0.0136	0.0775	0.8604	-+	p11.23	KIAA1462
rs1555321	A	0.0297	10:33489889:G:A	a	g	0.7556	0.0361	0.0822	0.661	++	p11.22	NRP1
rs10793514	T	-0.067	10:44496971:T:C	t	c	0.6493	0.0506	0.0765	0.5087	+-	q11.21	LOC283033
rs1254531	T	-0.0399	10:44579062:C:T	t	c	0.8583	0.0558	0.1055	0.5968	++	q11.21	LOC283033
rs1746049	C	0.223144	10:44776310:C:T	t	c	0.8492	0.0559	0.1085	0.6063	++	q11.21	CXCL12
rs2879627	A	0.0348	10:53683347:C:A	a	c	0.8226	-0.0576	0.0923	0.5328	--	q21.1	CSTF2T
rs2671540	T	0.031	10:65732498:T:G	t	g	0.6545	-0.1036	0.0772	0.1798	--	q21.3	REEP3
rs4403732	C	-0.0346	10:73638155:G:C	c	g	0.8525	0.0888	0.1001	0.3752	+-	q22.1	PSAP
rs17680741	T	0.047	10:82251514:T:C	t	c	0.276	0.1363	0.0818	0.09567	++	q23.1	TSPAN14
rs1412444	T	0.0676586	10:91002927:C:T	t	c	0.6554	0.1344	0.0763	0.07799	++	q23.31	LIPA
rs4919044	T	0.053	10:94771895:T:C	t	c	0.0805	-0.0746	0.1332	0.5751	--	q23.33	EXOC6
rs1223583	A	0.026	10:95756500:A:G	a	g	0.4748	-0.2023	0.0726	0.005356	--	q23.33	PLCE1
rs603424	A	0.033	10:102075479:G:A	a	g	0.7843	0.0536	0.0917	0.5591	++	q24.31	PKD2L1
rs12414777	T	-0.055	10:104697781:C:T	t	c	0.7966	0.145	0.0888	0.1026	++	q24.32	CNNM2
rs12765878	T	-0.0327	10:105669622:T:C	t	c	0.4764	-0.1568	0.0724	0.0304	--	q24.33	OBFC1
rs7901695	T	-0.0304	10:114754088:T:C	t	c	0.3117	-0.1262	0.0793	0.1112	--	q25.2	TCF7L2
rs4237540	A	-0.04	10:124237498:A:G	a	g	0.4586	0.0496	0.0716	0.4886	++	q26.13	HTRA1
rs2268344	T	-0.0333	10:124244969:T:C	t	c	0.2053	-0.1647	0.0883	0.06196	--	q26.13	HTRA1
rs77628708	T	0.0682	11:5684072:T:C	t	c	0.0453	-0.2031	0.1653	0.2192	--	p15.4	TRIM5
rs11601507	A	0.084	11:5701074:C:A	a	c	0.9318	-0.1844	0.1388	0.184	--	p15.4	TRIM5
rs7941600	A	0.0517	11:9280284:G:A	a	g	0.9243	0.2557	0.1351	0.05832	++	p15.4	DENND5A
rs10734649	T	0.044	11:9780891:C:T	t	c	0.5119	0.0951	0.0719	0.1859	++	p15.4	LOC440028
rs11042937	T	0.0403	11:10745394:G:T	t	g	0.4826	-0.064	0.0736	0.3844	+-	p15.3	CTR9
rs11022738	T	0.038	11:13293182:T:C	t	c	0.2769	-0.024	0.0803	0.7649	-+	p15.2	ARNTL
rs34156428	A	0.048	11:16481950:A:T	a	t	0.1594	-0.135	0.0982	0.1694	--	p15.1	SOX6
rs11024074	T	-0.0328	11:16917219:T:C	t	c	0.2998	0.0303	0.0799	0.704	-+	p15.1	PLEKHA7
rs16917237	T	-0.0319	11:27702383:G:T	t	g	0.7979	0.0693	0.0882	0.4322	-+	p14.1	BDNF-AS1
rs2679053	A	0.034	11:43605304:A:G	a	g	0.6096	-0.0513	0.0742	0.4891	--	p11.2	MIR129-2
rs2727020	C	0.031	11:49111407:C:G	c	g	0.3216	-0.1251	0.0785	0.1108	--	p11.12	TRIM64C
rs3741380	A	0.041	11:65349063:G:A	a	g	0.5171	0.2104	0.0709	0.003012	++	q13.1	EHBP1L1
rs12801636	A	-0.0403	11:65391317:G:A	a	g	0.7684	-0.1606	0.0847	0.05779	--	q13.1	PCNXL3
rs72945132	C	-0.047	11:70113901:G:C	c	g	0.8789	-0.2136	0.1122	0.05694	--	q13.3	PPFIA1
rs566818	A	0.032	11:75158350:A:G	a	g	0.69	-0.109	0.0796	0.1711	--	q13.4	GDPD5
rs659418	T	0.053	11:75284334:T:G	t	g	0.1517	-0.0098	0.1004	0.9223	+-	q13.5	SERPINH1
rs604723	T	-0.04	11:100610546:T:C	t	c	0.7276	-0.1072	0.0787	0.1734	--	q22.1	ARHGAP42
rs7947761	A	-0.042	11:100624599:A:G	a	g	0.273	0.0098	0.0824	0.9057	++	q22.1	ARHGAP42
rs12788925	A	0.0324	11:102801847:A:G	a	g	0.4056	0.0552	0.0731	0.4501	++	q22.2	MMP13
rs2128739	A	0.074	11:103673277:A:C	a	c	0.7082	0.0347	0.0792	0.6614	+-	q22.3	MIR4693
rs3758911	T	-0.0356	11:107197640:T:C	t	c	0.3211	-0.1164	0.0767	0.1293	--	q22.3	CWF19L2
rs73562014	A	-0.0458	11:110272261:G:A	a	g	0.8701	0.0193	0.1072	0.8575	-+	q22.3	FDX1
rs964184	G	0.0487902	11:116648917:G:C	c	g	0.1488	0.1189	0.0999	0.234	++	q23.3	ZNF259
rs2075291	A	0.492254	11:116661392:C:A	a	c	0.9988	0.3643	0.6025	0.5454	++	q23.3	APOA5
rs117204111	A	-0.111	11:118199425:G:A	a	g	0.9817	-0.0493	0.2689	0.8546	--	q23.3	CD3D
rs1185460	A	-0.032	11:118943433:A:G	a	g	0.4177	0.0187	0.0744	0.8017	++	q23.3	VPS11
rs10892564	A	-0.03	11:120224650:A:G	a	g	0.3944	0.0733	0.074	0.3216	++	q23.3	ARHGEF12
rs7933887	A	-0.0344	11:126275764:C:A	a	c	0.7777	0.0642	0.0887	0.4693	+-	q24.2	ST3GAL4
rs3782774	A	-0.0317	12:3371231:A:G	a	g	0.4788	0.063	0.0715	0.3784	-+	p13.32	TSPAN9
rs11838267	T	0.058	12:7175872:T:C	t	c	0.1332	-0.0246	0.1071	0.8187	+-	p13.31	C1S
rs10841443	G	0.0487902	12:20220033:C:G	c	g	0.6633	0.1253	0.0774	0.1055	++	p12.2	LOC100506393
rs11610422	A	-0.0361	12:31412669:A:G	a	g	0.1674	0.174	0.0985	0.07733	++	p11.21	FAM60A
rs12826942	A	-0.0347	12:42796300:A:G	a	g	0.2323	0.026	0.0831	0.7546	+-	q12	PPHLN1
rs11170820	C	-0.0832	12:54513915:C:G	c	g	0.0693	0.2153	0.1407	0.126	++	q13.13	FLJ12825
rs11172113	T	-0.0257	12:57527283:T:C	t	c	0.3942	-0.4136	0.0743	2.633e-08	--	q13.3	LRP1
rs12315434	A	0.04	12:57780936:A:C	a	c	0.2075	-0.0938	0.0893	0.2937	-+	q13.3	INHBC
rs57481061	C	-0.061	12:90019178:C:G	c	g	0.1572	-0.2455	0.0963	0.01081	--	q21.33	ATP2B1
rs7306455	A	-0.0549	12:95355541:G:A	a	g	0.899	0.0837	0.1203	0.4867	++	q22	NDUFA12
rs10778546	A	0.029	12:107752077:A:T	a	t	0.3839	-0.0867	0.0736	0.2393	--	q23.3	BTBD11
rs11830157	G	0.113329	12:118265441:T:G	t	g	0.3935	-0.0413	0.0733	0.5737	-+	q24.23	KSR2
rs1169288	A	-0.049	12:121416650:A:C	a	c	0.323	-0.0997	0.0755	0.1871	--	q24.31	HNF1A
rs11057401	T	0.0582689	12:124427306:T:A	a	t	0.6847	-0.0246	0.0783	0.753	-+	q24.31	CCDC92
rs11057840	A	-0.067	12:125316055:A:C	a	c	0.1438	0.1374	0.1053	0.192	+-	q24.31	SCARB1
rs10128951	A	0.039	12:125340447:G:A	a	g	0.6295	-0.066	0.0754	0.3814	--	q24.31	SCARB1
rs9319428	A	0.0404	13:28973621:G:A	a	g	0.6948	-0.0138	0.0773	0.8587	-+	q12.3	FLT1
rs9591012	A	-0.0441	13:33058333:G:A	a	g	0.6542	-0.2002	0.076	0.008444	--	q13.1	CG030
rs9547692	A	-0.036	13:37473243:A:C	a	c	0.2144	-0.1087	0.0882	0.2179	--	q13.3	SMAD9
rs11617955	T	0.0861777	13:110818102:T:A	a	t	0.892	-0.2406	0.1174	0.04046	--	q34	COL4A1
rs9521678	T	0.0408	13:110916118:T:C	t	c	0.2633	-0.0082	0.0801	0.9182	+-	q34	COL4A1
rs4773141	C	-0.06	13:110954353:C:G	c	g	0.3557	-0.0446	0.0757	0.5561	-+	q34	COL4A1
rs11838776	A	0.0676586	13:111040681:G:A	a	g	0.7309	0.3205	0.0837	0.0001288	++	q34	COL4A2
rs9515203	T	0.068	13:111049623:T:C	t	c	0.2595	0.2384	0.0824	0.003818	++	q34	COL4A2
rs9583531	T	-0.0448	13:111385161:T:G	t	g	0.1894	-0.1834	0.0923	0.04703	--	q34	ING1
rs12019546	A	0.038	13:113659706:G:A	a	g	0.7352	0.0078	0.0819	0.9243	+-	q34	MCF2L
rs2145598	A	-0.0283	14:58794001:G:A	a	g	0.4318	-0.0825	0.0724	0.2546	-+	q23.1	ARID4A
rs10131894	C	-0.038	14:75446879:C:G	c	g	0.5506	0.0272	0.0727	0.7087	-+	q24.3	EIF2B2
rs112635299	T	-0.1363	14:94838142:G:T	t	g	0.9839	-0.7248	0.283	0.01043	--	q32.13	SERPINA1
rs10139550	G	0.0582689	14:100145710:C:G	c	g	0.4207	-0.2353	0.0725	0.001172	--	q32.2	HHIPL1
rs10131519	T	-0.043	14:100359294:T:C	t	c	0.1985	-0.0152	0.0912	0.8678	+-	q32.2	EML1
rs4906332	A	-0.032	14:103980134:A:T	a	t	0.3431	-0.0209	0.0748	0.7804	-+	q32.32	CKB
rs12440045	A	-0.0345	15:41782684:A:C	a	c	0.5625	-0.0194	0.073	0.7901	-+	q15.1	ITPKA
rs72743461	C	0.0676586	15:67441750:C:A	a	c	0.7812	-0.0962	0.0883	0.2761	--	q22.33	SMAD3
rs28522673	C	0.039	15:74223716:G:C	c	g	0.822	-0.0537	0.0971	0.5803	--	q24.1	LOC100287616
rs2507	A	-0.0303	15:74275676:A:G	a	g	0.2787	0.024	0.0805	0.7653	-+	q24.1	STOML1
rs11637783	T	0.074	15:79139000:T:C	t	c	0.4426	0.1718	0.0732	0.01891	++	q25.1	MORF4L1
rs2880765	A	0.0284	15:86056462:A:T	a	t	0.5299	-0.1225	0.0742	0.09856	--	q25.3	AKAP13
rs17514846	A	0.0613	15:91416550:C:A	a	c	0.5308	-0.111	0.0726	0.1262	--	q26.1	FURIN
rs17581137	A	0.0419	15:96146414:A:C	a	c	0.2508	0.1092	0.0831	0.1888	++	q26.2	LOC145820
rs2235642	T	-0.027	16:1584866:T:C	t	c	0.3852	-0.112	0.0747	0.1341	--	p13.3	TMEM204
rs216158	C	0.033	16:15917838:C:G	c	g	0.4334	0.1003	0.0739	0.1749	++	p13.11	MYH11
rs56228609	T	-0.039	16:56987765:C:T	t	c	0.6966	-0.0269	0.0782	0.731	--	q13	CETP
rs8053891	A	-0.03	16:71997789:A:C	a	c	0.2639	-0.0492	0.0825	0.5514	--	q22.2	PKD1L3
rs4888378	A	-0.0439	16:75332041:A:G	a	g	0.583	-0.1034	0.0734	0.1587	+-	q23.1	CFDP1
rs7199941	A	0.0401	16:81906423:A:G	a	g	0.602	0.0271	0.0734	0.7124	-+	q23.3	PLCG2
rs7500448	A	0.0633	16:83045790:A:G	a	g	0.2419	0.0718	0.0829	0.3868	++	q23.3	CDH13
rs61403071	T	0.034	16:86699724:C:T	t	c	0.7126	-0.0026	0.0794	0.9735	+-	q24.1	FOXL1
rs62068034	A	-0.118	17:2032312:A:T	a	t	0.0163	0.072	0.2704	0.7901	++	p13.3	SMG6
rs216172	C	0.0487902	17:2126504:G:C	c	g	0.6527	0.0302	0.0756	0.6893	+-	p13.3	SMG6
rs170041	T	-0.0469	17:2170216:C:T	t	c	0.7231	0.0724	0.0799	0.3647	++	p13.3	SMG6
rs67414899	C	-0.048	17:9613604:G:C	c	g	0.8624	-0.068	0.1054	0.5186	-+	p13.1	USP43
rs9897596	T	0.0392207	17:17593453:T:C	t	c	0.5006	-0.0701	0.0732	0.3383	--	p11.2	RAI1
rs7220401	T	-0.04	17:27935688:T:C	t	c	0.4847	0.143	0.0719	0.04666	++	q11.2	CORO6
rs76954792	T	0.043	17:30033514:C:T	t	c	0.7768	0.0397	0.0867	0.6473	-+	q11.2	MIR365B
rs34891485	T	-0.074	17:40263458:T:C	t	c	0.0454	0.2336	0.172	0.1744	++	q21.2	DHX58
rs2074164	C	0.0423	17:40270238:G:C	c	g	0.79	-0.2227	0.0927	0.01635	--	q21.2	KAT2A
rs9912587	A	0.043	17:41173086:G:A	a	g	0.8231	-0.0513	0.0966	0.5956	-+	q21.31	VAT1
rs17608766	T	-0.0469	17:45013271:T:C	t	c	0.121	-0.0033	0.1115	0.9763	+-	q21.32	GOSR2
rs1912483	A	-0.029	17:45443494:A:G	a	g	0.5445	0.007	0.0728	0.9233	+-	q21.32	C17orf57
rs3895874	A	0.0414	17:47047868:G:A	a	g	0.4597	-0.0132	0.0729	0.8565	+-	q21.32	GIP
rs4643373	T	0.0487902	17:47123423:T:C	t	c	0.2887	0.0077	0.0811	0.924	++	q21.32	IGF2BP1
rs62076439	T	0.048	17:47404628:G:T	t	g	0.6438	0.0107	0.075	0.8864	+-	q21.33	ZNF652
rs7502499	A	0.043	17:47490102:G:A	a	g	0.6862	0.0011	0.077	0.9889	+-	q21.33	PHB
rs8080784	T	-0.053	17:59017025:T:C	t	c	0.1693	-0.1815	0.099	0.06673	--	q23.2	BCAS3
rs9892152	T	-0.033	17:62401965:T:C	t	c	0.5153	0.0877	0.0713	0.2186	+-	q23.3	PECAM1
rs1801689	A	-0.0813	17:64210580:A:C	a	c	0.029	-0.2077	0.2165	0.3374	--	q24.2	APOH
rs4148005	T	-0.0286	17:66882466:T:G	t	g	0.3251	-0.0561	0.077	0.4665	--	q24.2	ABCA8
rs1135889	A	-0.0403	17:73926121:C:A	a	c	0.7795	-0.074	0.0871	0.3958	-+	q25.1	FBF1
rs4800401	T	0.033	18:20003625:C:T	t	c	0.4203	0.1528	0.0724	0.03487	++	q11.2	CTAGE1
rs3813127	A	-0.0337	18:20037597:A:G	a	g	0.2643	-0.0781	0.0796	0.3266	--	q11.2	CTAGE1
rs1623003	T	-0.034	18:21165163:C:T	t	c	0.3159	-0.0061	0.0785	0.9378	-+	q11.2	NPC1
rs2337157	A	-0.036	18:46526810:A:C	a	c	0.594	0.0641	0.0726	0.3774	+-	q21.1	DYM
rs2000813	T	-0.033	18:47093864:C:T	t	c	0.7169	-0.0593	0.0802	0.4599	--	q21.1	LIPG
rs9964304	A	-0.0382	18:47229717:A:C	a	c	0.2871	0.1792	0.0799	0.02484	++	q21.1	ACAA2
rs34633411	T	0.0423	18:57854694:C:T	t	c	0.7694	0.0242	0.084	0.7736	-+	q21.32	MC4R
rs116843064	G	0.157004	19:8429323:G:A	a	g	0.9807	0.3929	0.2618	0.1334	++	p13.2	ANGPTL4
rs59372292	T	0.039	19:8546138:C:T	t	c	0.7885	0.2424	0.0869	0.005268	++	p13.2	HNRNPM
rs6511720	G	0.131028	19:11202306:G:T	t	g	0.887	-0.036	0.1167	0.7575	+-	p13.2	LDLR
rs2738447	A	-0.036	19:11227480:A:C	a	c	0.5893	0.0301	0.0724	0.6774	++	p13.2	LDLR
rs17616661	A	-0.0567	19:11303554:A:G	a	g	0.0848	-0.1449	0.1309	0.2685	--	p13.2	KANK2
rs3745348	T	0.0325	19:17212410:C:T	t	c	0.682	-0.1075	0.0775	0.1653	--	p13.11	MYO9B
rs112009435	A	0.06	19:17846844:G:A	a	g	0.8201	-0.0457	0.0945	0.6287	--	p13.11	MAP1S
rs113230003	A	-0.033	19:18460956:G:A	a	g	0.7473	-0.0204	0.0818	0.8033	-+	p13.11	PGPEP1
rs11670056	T	0.088	19:18589943:C:T	t	c	0.9293	0.2184	0.1399	0.1184	++	p13.11	ELL
rs12976411	A	0.400478	19:32882020:A:T	a	t	0.0428	-0.1554	0.1668	0.3515	--	q13.11	ZNF507
rs73045269	T	0.07	19:41825191:C:T	t	c	0.8683	0.0049	0.1066	0.9637	-+	q13.2	CCDC97
rs12980942	A	-0.0609	19:41832231:G:A	a	g	0.8445	0.0153	0.0998	0.878	-+	q13.2	CCDC97
rs2288874	T	0.0531	19:41852775:T:C	t	c	0.5765	-0.1216	0.0731	0.09617	--	q13.2	TGFB1
rs7412	C	0.139762	19:45412079:C:T	t	c	0.9228	-0.3036	0.135	0.02449	-+	q13.32	APOE
rs4420638	G	0.0953102	19:45422946:A:G	a	g	0.1706	0.0211	0.0968	0.8274	+-	q13.32	APOC1
rs157595	A	-0.032	19:45425460:A:G	a	g	0.6118	0.0304	0.0734	0.6793	-+	q13.32	APOC1
rs11673093	A	0.047	19:45742094:G:A	a	g	0.7473	0.0099	0.0848	0.9073	+-	q13.32	EXOC3L2
rs8103278	A	0.0331	19:46370381:G:A	a	g	0.6495	0.1251	0.0748	0.09429	++	q13.32	FOXA3
rs425105	T	-0.0385	19:47208481:T:C	t	c	0.1602	0.0763	0.0963	0.4281	++	q13.32	MIR320E
rs13734	A	0.0384	20:17594729:G:A	a	g	0.8227	0.0383	0.0922	0.6779	-+	p12.1	RRBP1
rs6088590	T	-0.0338	20:33313566:T:C	t	c	0.3772	-0.0457	0.0759	0.5467	--	q11.22	NCOA6
rs867186	A	0.063	20:33764554:A:G	a	g	0.0985	-0.2055	0.1202	0.08743	--	q11.22	PROCR
rs6129767	T	-0.0385	20:39822332:T:G	t	g	0.2909	-0.0795	0.0791	0.315	--	q12	ZHX3
rs3827066	T	0.0467	20:44586023:C:T	t	c	0.8534	0.0928	0.1014	0.3601	+-	q13.12	ZNF335
rs56313611	T	-0.0524	20:47456856:C:T	t	c	0.865	0.0131	0.1065	0.9021	+-	q13.13	PREX1
rs587648	T	0.045	20:48517513:T:C	t	c	0.8491	0.0404	0.1056	0.7018	-+	q13.13	SPATA2
rs260020	T	0.0518	20:57714025:C:T	t	c	0.8536	0.1052	0.1061	0.3215	+-	q13.32	ZNF831
rs73143584	A	-0.056	20:62445702:G:A	a	g	0.9012	-0.1319	0.1206	0.2741	--	q13.33	ZBTB46
rs73193808	A	0.049	21:30535302:C:A	a	c	0.8347	-0.0027	0.1	0.9789	--	q21.3	C21orf7
rs28451064	A	0.165514	21:35593827:G:A	a	g	0.872	0.5972	0.1128	1.191e-07	++	q22.11	LINC00310
rs2836633	A	-0.0285	21:40067445:A:G	a	g	0.466	0.0041	0.072	0.9541	+-	q22.2	ERG
rs60787346	A	-0.032	21:45010318:A:C	a	c	0.3043	-0.0786	0.0777	0.3117	-+	q22.3	HSF2BP
rs8141797	A	0.0655	22:24582041:A:G	a	g	0.0683	0.2518	0.1443	0.08107	++	q11.23	SUSD2
rs5760293	T	0.1275	22:24662171:T:G	t	g	0.0175	-0.3641	0.2814	0.1957	--	q11.23	POM121L9P
rs6006426	A	0.03	22:30669883:G:A	a	g	0.4449	-0.1063	0.0723	0.1415	-+	q12.2	OSM
rs877549	A	0.047	22:30672420:G:A	a	g	0.8889	-0.0701	0.1141	0.5391	-+	q12.2	GATSL3
rs6001960	A	0.04	22:40943032:A:G	a	g	0.7496	-0.0493	0.0834	0.5539	--	q13.1	MKL1
*SNPs reported in the literatures as associated with CAD by GWAS-Catalog reported traits of coronary artery disease (CAD) and CAD itself (defined as MI, percutaneous transluminal coronary angioplasty, coronary artery bypass grafting, angina or chromic ischemic heart disease). All reported SNPs were LD-pruned based on r2>0.2 in +/- 500 KB of index SNPs.
