# Supplementary material for: Chromosome 1q21.2 and additional loci influence risk of spontaneous coronary artery dissection and myocardial infarction
Source: Nat Commun. 2020 Sep 4;11:4432. doi: 10.1038/s41467-020-17558-x (PMC7474092; doi:10.1038/s41467-020-17558-x)
Supplement: Supplementary file 9 — Supplementary Data 7 [file 41467_2020_17558_MOESM9_ESM.xlsx]

## Sheet: Supplementary data 7
Supplementary data 7. Phenome-wide association study (PheWAS) of PRSSCAD by UKB data. PheWAS of weighted PRSSCAD versus self-reported cancer illnesses, non-cancer medical illnesses, medication use, and operations in the UK Biobank at study enrollment (n= 373,015). Two-sided P values obtained from logistic regression analyses adjusted for age at enrollment, genetic sex, genotyping array and batch,…
UKB Variable	N.controls	N.cases	β	95%CI_beta_lower	95%CI_beta_upper	P	Phenotype
20002#1265	361960	11055	0.103825	0.0849932	0.122634	3.01e-27	migraine
20003#2038460150	303486	69529	0.0326146	0.024336	0.0408908	1.14e-14	paracetamol
20002#1075	364381	8634	-0.0822868	-0.104125	-0.0604813	1.46e-13	heart attack/myocardial infarction
20002#1074	361035	11980	-0.0664683	-0.0850728	-0.0478876	2.44e-12	angina
20004#1095	370197	2818	-0.127445	-0.165355	-0.0896307	4.19e-11	coronary artery bypass grafts (cabg)
20004#1070	369117	3898	-0.106945	-0.139098	-0.0748621	6.74e-11	coronary angioplasty (ptca) +/- stent
20003#1140871310	326793	46222	0.0289244	0.0191211	0.038723	7.28e-09	ibuprofen
20003#1140884412	372021	994	0.168964	0.107694	0.229918	5.99e-08	sumatriptan
20004#1107	372946	69	-0.535052	-0.784211	-0.288969	2.29e-05	non-coronary artery angioplasty +/- stent
20003#1140911658	372407	608	0.163281	0.0848959	0.241147	4.2e-05	imigran 50mg tablet
20003#1141164148	372996	19	0.781465	0.371586	1.16914	0.000125774	imidapril hydrochloride
20003#1140883664	372446	569	0.157553	0.0764954	0.238059	0.000132111	pizotifen
20003#1140910766	371800	1215	-0.109246	-0.16641	-0.0523004	0.000174849	nicorandil
20003#1140860954	371753	1262	-0.10512	-0.161225	-0.0492277	0.000233926	isosorbide mononitrate
20003#1140872058	372920	95	0.335577	0.140763	0.526827	0.000657594	migril tablet
20003#1140927544	373002	13	-0.993976	-1.58841	-0.413303	0.000913836	glyceryl trinitrate patch
20002#1436	369896	3119	0.0570243	0.0219395	0.0920157	0.00142364	headaches (not migraine)
20003#1141184752	372962	53	0.401577	0.142843	0.65366	0.00206934	xyzal 5mg tablet
20004#1523	372499	516	-0.135984	-0.224065	-0.0483899	0.00241188	triple heart bypass
20003#1141200450	373005	10	0.837747	0.272037	1.3631	0.00266469	myfortic 180mg gastro-resistant tablet
20003#1140879760	367467	5548	-0.0409258	-0.0677287	-0.0141722	0.00274036	bisoprolol
20004#1578	372987	28	-0.593869	-0.988364	-0.207061	0.00289812	abdomino-perineal resection / ap resection
20003#1140909872	372865	150	-0.248292	-0.413528	-0.0848193	0.00307011	vitamin b1 preparation
20002#1538	370106	2909	-0.0555595	-0.0924247	-0.0187908	0.00309921	arthritis (nos)
20003#1141168650	372913	102	0.277717	0.0886078	0.463526	0.00369604	solpadeine capsule
20003#1140866738	358214	14801	-0.0242082	-0.040859	-0.00757587	0.00435394	atenolol
20003#1140872214	372975	40	0.425682	0.128282	0.71422	0.00442686	valproic acid
20004#1355	356979	16036	0.0234912	0.00725935	0.0397069	0.00454058	bilateral oophorectomy
20003#1141173814	372970	45	0.401891	0.12015	0.675948	0.00461089	zoledronic acid
20003#1140882730	372988	27	-0.573999	-0.976524	-0.180052	0.0047439	colifoam 10% foam
20002#1554	372755	260	-0.178074	-0.302942	-0.054299	0.00499691	cervical intra-epithelial neoplasia (cin) / precancerous cells cervix
20003#1141168718	372985	30	0.479347	0.13827	0.808208	0.00507226	detrunorm 15mg tablet
20003#1141186288	373005	10	-0.952553	-1.635	-0.290798	0.00548943	clearsore aciclovir 5% cream
20003#1141172486	373005	10	0.772498	0.20468	1.28907	0.00550158	interferon beta
20002#1416	370674	2341	0.0571786	0.0167295	0.0975028	0.00552248	chronic sinusitis
20001#1032	372861	154	0.216578	0.061721	0.369365	0.00578994	brain cancer / primary malignant brain tumour
20003#1140879842	370502	2513	0.0543144	0.0152132	0.0932984	0.00639897	propranolol
20003#1141192740	372322	693	-0.104904	-0.180522	-0.0296776	0.00641037	ezetrol 10mg tablet
20003#1140879616	365894	7121	0.0324342	0.00898204	0.0558465	0.00666912	amitriptyline
20002#1567	372582	433	0.127819	0.0344925	0.220439	0.00704506	infectious mononucleosis / glandular fever / epstein barr virus (ebv)
20003#1140857620	372738	277	-0.165272	-0.286114	-0.0454807	0.00709772	depo-provera 50mg/1ml injection
20003#1141179066	372997	18	0.58135	0.14772	0.993268	0.00712623	pulvinal salbutamol 200mcg breath-act dry powder inhaler
20003#1141151284	372732	283	0.157179	0.0420158	0.271225	0.00719046	naratriptan
20003#1140879424	372782	233	-0.178553	-0.310211	-0.0480691	0.00758592	alverine
20003#1140911732	367884	5131	0.037227	0.00970245	0.0646966	0.00796493	garlic product
20003#1140851812	372102	913	-0.0881723	-0.153908	-0.0227342	0.00841446	gtn 400micrograms spray
20003#1141189008	372997	18	0.572104	0.135878	0.986307	0.0084743	solpadeine plus capsule
20003#1140862998	372991	24	0.499899	0.119998	0.86401	0.00852138	sudafed co tablet
20003#1141185326	372772	243	0.164205	0.0400237	0.287124	0.00919631	travatan 40micrograms/ml eye drops
20003#1140870520	372992	23	-0.568449	-1.00479	-0.142045	0.00983234	cytamen 1mg/1ml injection
20003#1141181656	373003	12	0.681579	0.149346	1.1838	0.00991764	indometacin product
20004#1432	369519	3496	0.0437522	0.0104427	0.0769776	0.00994618	thyroidectomy/partial thyroidectomy
20002#1387	351876	21139	-0.0182745	-0.032215	-0.00434713	0.0101504	hayfever/allergic rhinitis
20001#1010	373001	14	0.630226	0.136556	1.09741	0.0102467	lip cancer
20004#1098	372989	26	0.469251	0.10231	0.822322	0.0107028	heart transplant
20002#1509	372917	98	0.249759	0.0557959	0.440433	0.010936	gastroenteritis/dysentry
20004#1586	372889	126	0.220751	0.0492985	0.389783	0.0110544	varicocoele / varicocele surgery
20002#1139	371845	1170	-0.0747533	-0.132759	-0.0169813	0.0113768	oesophagitis/barretts oesophagus
20003#1140868226	323030	49985	-0.0124833	-0.0222281	-0.00274328	0.0120259	aspirin
20003#1140929012	372358	657	-0.0991461	-0.176757	-0.0219535	0.0120536	pantoprazole
20003#1141157366	373003	12	0.655182	0.125265	1.15328	0.0126518	ciprofloxacin product
20003#1140860838	372981	34	-0.441122	-0.793652	-0.0947987	0.0133936	gtn 300micrograms sublingual tablet
20002#1266	371802	1213	0.0700797	0.0140521	0.125871	0.0140224	head injury
20003#1141177600	372498	517	0.10664	0.0210805	0.19163	0.0142489	rosiglitazone
20003#1140884676	373001	14	0.603331	0.108425	1.07186	0.0142733	fluocinolone
20003#1141176832	368568	4447	-0.037125	-0.0668655	-0.00744825	0.014315	seretide 50 evohaler
20003#1140862772	370339	2676	-0.0475478	-0.0858612	-0.00934031	0.0148625	loratadine
20003#1140879866	372729	286	0.140905	0.0261546	0.254606	0.0156148	timolol
20001#1007	372979	36	0.382636	0.0675521	0.688007	0.0157007	nasal cavity cancer
20003#1140879668	372946	69	-0.299688	-0.544765	-0.0579996	0.0158314	selegiline
20002#1086	372664	351	-0.130601	-0.237144	-0.0248302	0.015902	subarachnoid haemorrhage
20003#1140888556	372847	168	0.181547	0.0323937	0.328874	0.0163936	fosinopril
20004#1543	372761	254	0.14729	0.0254861	0.267849	0.0172155	pelvic floor surgery
20003#1140865628	372988	27	0.431071	0.0670903	0.781984	0.018201	misoprostol
20004#1551	373005	10	-0.795284	-1.46397	-0.144302	0.0182267	defibrillator/icd battery change
20002#1065	275490	97525	0.00896149	0.00143661	0.0164848	0.0195745	hypertension
20002#1683	372911	104	0.221475	0.0326533	0.407201	0.0204792	benign neuroma
20003#1140865654	372884	131	-0.206738	-0.382833	-0.0326168	0.0206851	codeine phosphate+kaolin 10mg/3g/10ml mixture
20003#1140865872	372889	126	0.201368	0.0293105	0.370872	0.0208503	magnesium citrate
20004#1505	371891	1124	-0.0696752	-0.128982	-0.0106328	0.0210136	ovarian/tubal surgery
20002#1223	370608	2407	-0.0473207	-0.0877162	-0.00703983	0.0214913	type 2 diabetes
20003#1140873780	372958	57	0.294083	0.0405919	0.54184	0.0215157	co-trimoxazole
20003#1140865808	372994	21	-0.527378	-0.983338	-0.0827073	0.0217693	lactugal solution
20003#1140910372	373004	11	0.627702	0.0738106	1.14317	0.0218087	chloramiphene
20003#1141168374	372974	41	-0.369806	-0.690035	-0.0555381	0.0223783	dermol 200 shower emollient
20003#1141145630	372920	95	-0.239904	-0.447254	-0.0351818	0.0225071	nitromin 400micrograms cfc-free spray
20003#1140861936	372900	115	0.2074	0.0275589	0.38446	0.0227564	questran 4g/sachet powder
20002#1251	372665	350	-0.123409	-0.230046	-0.017548	0.0228225	spinal cord disorder
20003#1140881624	373003	12	-0.697639	-1.31063	-0.103936	0.0235199	co-danthrusate
20004#1513	369471	3544	0.038257	0.00510435	0.0713262	0.0235383	breast cyst/abscess removal
20003#1141150624	372675	340	0.120857	0.0153894	0.225408	0.0240938	zomig 2.5mg tablet
20003#1140882694	371764	1251	0.0633505	0.00812607	0.118342	0.0242482	betnovate cream
20002#1478	370307	2708	0.042999	0.00529102	0.0805991	0.02521	cervical spondylosis
20001#1022	371788	1227	-0.0645085	-0.121147	-0.00809384	0.0253044	colon cancer/sigmoid cancer
20003#1141192248	372916	99	-0.229083	-0.431611	-0.0288946	0.0257884	vardenafil
20004#1427	370627	2388	-0.0460456	-0.0866033	-0.00560703	0.0258516	bladder surgery
20003#1140861202	372896	119	0.198689	0.0218432	0.372892	0.0265395	istin 5mg tablet
20003#1140864346	372987	28	0.397911	0.0397918	0.743323	0.0267646	cocois scalp ointment
20003#1140923670	372379	636	-0.0886715	-0.167422	-0.0103457	0.0269126	gtn - glyceryl trinitrate
20003#1140911642	372854	161	0.170423	0.0183055	0.320617	0.0271414	tacrolimus
20001#1045	372353	662	-0.0865948	-0.163624	-0.00995482	0.0271829	testicular cancer
20003#1201	372361	654	0.0854659	0.00927539	0.16119	0.0274288	st john's wort/hypericum [ctsu]
20003#1140878190	372945	70	-0.270985	-0.514137	-0.031759	0.0276872	minims artificial tears single-use eye drops
20001#1011	372893	122	0.19441	0.0198359	0.366423	0.0279216	tongue cancer
20003#1140878510	372999	16	0.512407	0.0445683	0.956963	0.0279756	alphosyl 2 in 1 shampoo
20002#1525	372916	99	-0.225721	-0.429046	-0.0249317	0.0285858	benign / essential tremor
20003#1141171152	372669	346	-0.11891	-0.226074	-0.0125033	0.029079	cardicor 1.25mg tablet
20002#1665	372722	293	0.12594	0.0122119	0.23859	0.0292118	menopausal symptoms / menopause
20003#1140888438	372941	74	-0.260593	-0.496654	-0.0279775	0.0293082	glucose product
20003#1141157132	372755	260	-0.137137	-0.261185	-0.0141424	0.0295644	singulair 10mg tablet
20003#1140871266	372491	524	0.0934607	0.00840247	0.177945	0.0307116	arthrotec tablet
20004#1562	370905	2110	0.0469043	0.0042254	0.0894461	0.0309698	adenoid surgery / adenoidectomy
20002#1111	329803	43212	-0.0110454	-0.0210981	-0.000998733	0.0312218	asthma
20003#1140928840	373005	10	0.620878	0.0347269	1.1676	0.0321105	tolfenamic acid
20003#1140862028	372998	17	0.486784	0.0313883	0.921418	0.0322395	modalim 100mg tablet
20003#1141195232	372754	261	0.13057	0.0102768	0.249696	0.0325456	budesonide+formoterol
20002#1279	372486	529	0.0919045	0.0072592	0.175999	0.0327677	eye trauma
20003#1140874718	372947	68	-0.26536	-0.511077	-0.0230655	0.0330943	glibenclamide
20004#1456	372908	107	-0.210377	-0.405282	-0.0179191	0.0332875	bile duct surgery
20003#1140861884	372966	49	-0.311954	-0.603216	-0.0255851	0.0343229	maxepa 1g capsule
20003#1140917056	372718	297	-0.124397	-0.240483	-0.00928992	0.034938	kliofem tablet
20003#1140911754	372732	283	0.123395	0.00785453	0.23784	0.0354621	anadin tablet
20003#1140868532	372787	228	-0.14093	-0.273136	-0.0098555	0.0358785	testosterone product
20003#1140926940	372875	140	0.173782	0.0104013	0.335033	0.0358983	flomax mr 400micrograms m/r capsule
20003#1140871112	371634	1381	0.0562247	0.00356494	0.108669	0.0359816	vitamin e product
20003#1141166302	373005	10	0.605839	0.020328	1.15225	0.0363711	arava 10mg tablet
20003#1140872492	372866	149	-0.173895	-0.338133	-0.0114117	0.03697	nicotine product
20003#1141171646	372254	761	0.0751448	0.00434629	0.145564	0.0369888	pioglitazone
20001#1012	373000	15	0.502978	0.0186157	0.963691	0.0372111	gum cancer
20003#1140874852	372006	1009	0.0652225	0.00363896	0.126507	0.0374479	thyroxine sodium
20001#1047	372916	99	0.203462	0.00980558	0.393931	0.0379096	lymphoma
20003#1141169520	372679	336	0.111683	0.00546841	0.217014	0.0385017	cosopt 2%/0.5% eye drops
20003#1140880342	373003	12	0.554529	0.0147516	1.06304	0.0385505	mupirocin
20002#1520	373003	12	0.549061	0.0128579	1.05152	0.0389231	iga nephropathy
20003#1140882742	372978	37	-0.351058	-0.68758	-0.0210024	0.0390484	efcortelan 0.5% cream
20003#1140881882	372798	217	-0.142242	-0.278005	-0.00768483	0.0391624	timoptol 0.25% eye drops
20003#1140866756	372968	47	-0.310138	-0.607789	-0.0175376	0.039503	tenormin 25 tablet
20003#1140910698	372905	110	0.191488	0.00728026	0.372793	0.0400531	oil of peppermint
20003#1140917432	372957	58	0.260464	0.00854717	0.506666	0.0404704	rapitil 2% eye drops
20003#1140860994	372998	17	0.468661	0.0104584	0.906031	0.0405216	isib 20mg tablet
20003#1140926922	372749	266	-0.12723	-0.24967	-0.0058194	0.0408441	antihistamine 60mg tablet
20002#1161	372816	199	0.142578	0.00501801	0.278575	0.0410511	gall bladder disease
20003#1141145896	372784	231	-0.136535	-0.26829	-0.00603822	0.0412807	letrozole
20003#1140876088	372981	34	0.334766	0.00831514	0.651109	0.0413638	sudafed 0.05% nasal spray
20004#1462	372354	661	-0.080086	-0.157267	-0.00332189	0.0414307	small bowel resection
20003#1140909754	373000	15	0.489237	0.00671116	0.947931	0.0419462	ribavirin
20003#1140866460	372961	54	0.267257	0.00608153	0.522355	0.0425066	half securon sr 120mg m/r tablet
20003#1140888762	372795	220	-0.138811	-0.273574	-0.00521295	0.04262	ismn - isosorbide mononitrate
20003#1140860802	372896	119	0.181614	0.00451061	0.35611	0.0429283	coversyl 2mg tablet
20002#1459	372028	987	0.0635554	0.00136045	0.125453	0.0446854	colitis/not crohns or ulcerative colitis
20003#1141179974	372607	408	0.0983087	0.00187567	0.19401	0.0448977	cozaar 25mg tablet
20003#1140888630	373001	14	-0.562642	-1.12308	-0.0196916	0.0457554	hydrocortisyl 1% cream
20003#1140865416	372700	315	0.111254	0.00161391	0.219915	0.0457574	colpermin 0.2ml m/r gel e/c capsule
20003#1141166086	372887	128	0.172848	0.00184777	0.341426	0.0460531	rennie duo oral suspension
20003#1140869492	372964	51	0.270455	0.00153433	0.532896	0.0461142	ditropan 2.5mg tablet
20003#1140870488	372914	101	-0.202616	-0.403174	-0.00466818	0.046293	forceval capsule
20003#1140883600	372993	22	-0.444279	-0.886698	-0.0130768	0.046347	diphenhydramine product
20003#1141192666	372972	43	0.293974	0.000959904	0.579066	0.0463484	frovatriptan
20002#1123	371820	1195	0.0573633	0.000807287	0.113683	0.0463622	sleep apnoea
20003#1140911748	372985	30	0.348899	-6.74e-06	0.686557	0.0465404	ibuprofen+menthol 5%/3% gel
20003#1141190244	372963	52	-0.284359	-0.566829	-0.00678446	0.0466241	rhinolast 0.1% nasal spray
20004#1550	372955	60	-0.263206	-0.524625	-0.0056742	0.0468617	defibrillator/icd insertion
20002#1462	371868	1147	-0.059035	-0.117512	-0.000802995	0.0473791	crohns disease
20002#1617	372127	888	0.0663017	0.000585625	0.131676	0.0474153	osteopenia
20003#1140875616	372981	34	0.326217	-0.00119145	0.643741	0.0475394	ibugel gel
20004#1108	372570	445	-0.0948285	-0.189132	-0.00111077	0.0480451	leg artery angioplasty +/- stent
20004#1218	363542	9473	0.0208225	0.000158868	0.0414601	0.0481223	vasectomy
20004#1440	372850	165	-0.155225	-0.310961	-0.00103589	0.0496399	amputation of leg
20003#1140860834	371846	1169	-0.0579384	-0.115921	-0.000188667	0.0497135	glyceryl trinitrate
20004#1362	356495	16520	0.0159496	-1.01e-06	0.0318842	0.0498981	sterilisation
20003#1140888510	372378	637	0.077121	-0.000247496	0.154028	0.0500564	verapamil
20003#1141187818	372886	129	0.169119	-0.00132487	0.337258	0.0502751	cialis 20mg tablet
20003#1140851314	373001	14	0.490162	-0.0131017	0.966689	0.0503441	acidol-pepsin tablet
20003#1140882774	372998	17	0.447336	-0.0111437	0.884726	0.0506477	betamethasone+fusidic acid
20003#1141168318	370610	2405	-0.0401428	-0.0805732	0.000174102	0.0513143	clopidogrel
20004#1438	372844	171	0.146428	-0.00181286	0.292886	0.0514632	bone marrow transplant
20003#1140880202	373005	10	-0.655559	-1.32602	-0.00741604	0.0515753	dalacin t rollerball lotion
20002#1224	372056	959	0.0625411	-0.000661609	0.125428	0.0518522	thyroid problem (not cancer)
20003#1140868496	372990	25	0.370135	-0.00991002	0.735959	0.0519869	duphaston 10mg tablet
20002#1585	372909	106	0.184826	-0.00326295	0.369946	0.0522658	mitral regurgitation / incompetence
20002#1158	372757	258	0.119089	-0.00177613	0.238776	0.0523231	liver failure/cirrhosis
20003#1140866092	373004	11	-0.618214	-1.25247	-0.00356931	0.052559	metolazone
20004#1533	372427	588	-0.0807296	-0.162593	0.000680311	0.0525918	achilles tendon repair
20003#1141167940	372831	184	0.140156	-0.00290456	0.281483	0.0533876	maxalt 5mg tablet
20003#1141151368	372942	73	0.220153	-0.00554082	0.441264	0.0535025	sandrena 0.5mg gel
20003#1140872590	372933	82	-0.21792	-0.440647	0.00171715	0.0535166	phenoxymethylpenicillin
20003#1140923276	372815	200	-0.138595	-0.280173	0.00157628	0.0538422	co-amilozide
20003#1141200882	373004	11	0.53921	-0.0249764	1.0689	0.0538846	oilatum bath formula liquid bath additive 300ml
20003#1141188152	372974	41	-0.310456	-0.629348	0.00277935	0.054307	felotens xl 5mg m/r tablet
20004#1469	372925	90	-0.207003	-0.419573	0.00267181	0.054686	cerebroventricular shunt/shunt for hydrocephalus
20002#1385	371362	1653	0.047133	-0.00105782	0.0951455	0.0547953	allergy or anaphylactic reaction to food
20003#1141164060	372861	154	-0.15743	-0.319014	0.00244928	0.0549228	pramipexole
20003#1140883748	371874	1141	0.0563638	-0.00159051	0.114062	0.0560853	selenium product
20002#1398	367696	5319	-0.0264213	-0.0536202	0.00072492	0.0566794	pneumonia
20002#1277	369175	3840	0.0308555	-0.000984424	0.0626227	0.0572318	glaucoma
20003#1140871778	372994	21	0.393715	-0.0199949	0.790698	0.0572795	oramorph 10mg/5ml oral unit dose vial
20003#2018961142	373004	11	0.532426	-0.0339617	1.06498	0.0582134	sodium chloride
20003#1140870800	372953	62	-0.246947	-0.504755	0.00657525	0.0584046	sandocal 400 effervescent tablet
20003#1140882498	372788	227	-0.126597	-0.25907	0.00469479	0.0599325	penicillin
20003#1140862382	370749	2266	0.0392398	-0.00195231	0.0803036	0.0614871	becotide 50 inhaler
20003#1140865564	372825	190	-0.137514	-0.282556	0.0060677	0.0618166	imodium 2mg capsule
20003#1141152732	372045	970	0.0591943	-0.00351441	0.1216	0.0636572	mirtazapine
20004#1217	371822	1193	-0.0540415	-0.111304	0.00300152	0.0638473	removal of testicle/orchidectomy
20003#1140909848	373000	15	-0.502195	-1.04106	0.0208038	0.0639766	diethylstilbestrol
20003#1140870856	372202	813	0.0646403	-0.00395971	0.132867	0.0640487	calcichew 1.25g chewable tablet
20003#1140862760	372939	76	-0.216926	-0.448568	0.0111721	0.0644113	acrivastine
20003#1141188442	347633	25382	0.0120929	-0.000738902	0.0249146	0.0646256	glucosamine product
20004#1554	372998	17	-0.466862	-0.968933	0.0224788	0.0651435	pericardial surgery
20003#1140911728	372968	47	-0.276802	-0.573719	0.0146183	0.0652381	beta-carotene product
20004#1531	371679	1336	0.0502516	-0.00330499	0.103591	0.0653646	discectomy
20003#1140875596	372969	46	0.262961	-0.0202555	0.539056	0.0654646	algesal cream
20003#1140871174	372992	23	0.363853	-0.0321397	0.74438	0.0665337	voltarol 100mg suppository
20003#1141146234	361726	11289	-0.0177193	-0.0366607	0.001198	0.0665537	atorvastatin
20002#1073	371501	1514	-0.0476336	-0.09867	0.00320605	0.0668312	gestational hypertension/pre-eclampsia
20003#1140860806	355578	17437	-0.0143592	-0.0297421	0.00100838	0.0671817	ramipril
20002#1245	372960	55	0.239652	-0.0200632	0.493487	0.067484	brain abscess/intracranial abscess
20001#1056	372916	99	-0.187179	-0.389358	0.0123695	0.0678347	chronic myeloid
20003#1140865752	372665	350	-0.0983421	-0.204738	0.00726049	0.0690049	ispaghula husk
20003#1140879648	373002	13	-0.529404	-1.10862	0.0325382	0.0692326	apomorphine
20004#1541	372656	359	-0.0972055	-0.202525	0.00730147	0.0693842	cervical polyps removed
20003#1140921024	372972	43	0.267532	-0.0251849	0.5526	0.0696895	betacap scalp application
20004#1357	334907	38108	0.0105326	-0.000856296	0.021916	0.0698259	hysterectomy
20003#1141145638	372856	159	-0.146032	-0.304978	0.0112155	0.0702672	nasobec aqueous 50micrograms nasal spray
20004#1435	369010	4005	0.0287507	-0.00242974	0.0598612	0.07041	cataract extraction/lens implant
20004#1509	371036	1979	0.0407395	-0.00349233	0.0848193	0.0705572	myomectomy/fibroids removed
20003#1140871688	372723	292	0.104462	-0.0094246	0.217302	0.0709276	solpadol caplet
20003#1140872198	372681	334	0.0974273	-0.00907341	0.203031	0.0717889	sodium valproate
20003#1140911708	372989	26	0.337831	-0.0372752	0.699382	0.0724907	estring 2mg(7.5micrograms/24hours) vaginal ring
20002#1274	372653	362	-0.0951775	-0.199713	0.00860441	0.0733134	eye infection
20003#1140869180	372469	546	-0.0777825	-0.163281	0.00716689	0.0736416	microgynon 30 tablet
20003#1140874138	372883	132	0.152333	-0.0164205	0.318747	0.0748646	ciprofloxacin
20003#1141167932	372724	291	0.103338	-0.0109305	0.216542	0.0749694	rizatriptan
20003#1141146378	372940	75	-0.210021	-0.443361	0.0198368	0.0755749	natrilix sr 1.5mg m/r tablet
20003#1141181700	372364	651	0.0689351	-0.00776231	0.145161	0.0772301	estradiol product
20003#1141188524	372995	20	0.376867	-0.0493886	0.78586	0.0773267	niquitin cq 2mg mint lozenge
20003#1140878248	372948	67	0.210235	-0.0254002	0.441057	0.0773616	oilatum emollient bath additive
20003#1140883014	372977	38	-0.29494	-0.62733	0.0300924	0.0787515	ortho-dienoestrol 0.01% cream
20002#1136	372367	648	0.0685161	-0.00816702	0.144741	0.0790175	liver/biliary/pancreas problem
20003#1140854076	372927	88	-0.191075	-0.405783	0.0206302	0.0790249	macrogol ointment
20003#1140876592	367964	5051	0.0248329	-0.00290831	0.052517	0.0790378	multivitamin+mineral preparations
20003#1141180152	372960	55	-0.242158	-0.51522	0.026143	0.0796209	arcoxia 120mg tablet
20002#1679	372850	165	-0.13815	-0.293542	0.0157379	0.0799884	undescended testicle
20003#1140865536	372984	31	-0.32441	-0.691496	0.0345677	0.0800166	sucralfate
20003#1140878290	373001	14	-0.489569	-1.04617	0.0497099	0.0801793	conotrane cream
20001#1025	372987	28	-0.34166	-0.72873	0.0364609	0.080235	gallbladder/bile duct cancer
20003#1141153032	372845	170	-0.135924	-0.289261	0.0158641	0.0808092	zanidip 10mg tablet
20003#1140872064	372979	36	0.279944	-0.039563	0.590211	0.081633	carbamazepine product
20003#1140862008	373002	13	-0.507673	-1.08732	0.0546222	0.0816915	steri-neb salamol 2.5mg/2.5ml nebulisation unit
20003#1140881026	372982	33	0.291229	-0.0419917	0.614157	0.0821195	meptazinol
20003#1141178052	372880	135	-0.151892	-0.324505	0.0187391	0.0828441	zapain caplet
20003#1140871004	372997	18	-0.427556	-0.917472	0.0485122	0.0829436	vitamins b+c
20003#1140882756	372946	69	0.203994	-0.0288346	0.432255	0.0829544	timodine cream
20004#1549	373000	15	-0.467894	-1.0036	0.0542358	0.0832319	pacemaker battery change
20003#1141189090	372870	145	-0.146133	-0.31235	0.0183068	0.0832431	rosiglitazone 1mg / metformin 500mg tablet
20002#1222	372708	307	0.0977113	-0.0133942	0.207837	0.0834167	type 1 diabetes
20004#1319	368298	4717	-0.0255362	-0.0545074	0.00337604	0.0837482	knee replacement/revision
20004#1216	370603	2412	-0.0353442	-0.0756727	0.00487446	0.08542	testicular/scrotal operation
20003#1140879782	372922	93	-0.181836	-0.390408	0.0241378	0.0856047	indoramin
20003#1140879826	372979	36	0.276998	-0.0436714	0.588664	0.0861543	levobunolol
20003#1140866122	370970	2045	-0.0382481	-0.0820106	0.00537434	0.0861977	bendrofluazide
20003#1140910498	372887	128	-0.154199	-0.331504	0.0210362	0.0864728	flu - influenza vaccine
20003#1141151018	372918	97	0.170583	-0.026222	0.364161	0.0867809	cozaar-comp 50mg/12.5mg tablet
20004#1615	372965	50	0.235444	-0.0372278	0.501605	0.0868953	bone marrow biopsy
20003#1140874192	372996	19	-0.409113	-0.884615	0.0529921	0.0873894	macrodantin 100mg capsule
20003#1141157356	372989	26	0.321046	-0.0536881	0.682595	0.0877222	erythromycin product
20003#1140870954	372047	968	0.0546814	-0.00824078	0.117293	0.0877357	vitamin d product
20003#1140910734	373001	14	0.429166	-0.0768038	0.909482	0.0885878	disodium cromoglycate
20004#1369	360381	12634	0.0156446	-0.00237562	0.0336431	0.0886393	lumpectomy
20003#1141201040	372955	60	0.214146	-0.0351989	0.458225	0.0890215	co-diovan 80mg/12.5mg tablet
20003#1141176288	372853	162	0.131723	-0.0210951	0.282672	0.0892102	azopt 10mg/ml eye drops
20003#1141178036	372926	89	0.176044	-0.0294226	0.377917	0.0903194	eltroxin 25micrograms tablet
20002#1466	367691	5324	-0.0235553	-0.0509145	0.00375422	0.0912205	gout
20002#1093	369869	3146	-0.030359	-0.0656548	0.00484726	0.0914187	pulmonary embolism +/- dvt
20002#1522	372941	74	0.191444	-0.0335104	0.411999	0.0921919	grave's disease
20003#1140910382	373002	13	0.43811	-0.0851809	0.933123	0.0923655	cya - cyclosporin
20003#1140860324	372990	25	-0.347786	-0.759002	0.053781	0.093674	tenoret 50 tablet
20003#1140876146	372873	142	0.13857	-0.0245124	0.299479	0.0936835	rhinocort 50micrograms nasal spray
20003#1140863442	372966	49	0.232732	-0.0427791	0.501572	0.0939165	oxazepam
20003#1141151288	372748	267	0.101351	-0.0179408	0.219475	0.0942723	naramig 2.5mg tablet
20004#1480	358468	14547	0.0141867	-0.00244899	0.0308036	0.0944498	wisdom teeth surgery
20003#1140872072	372207	808	0.0584841	-0.0102812	0.126886	0.0946616	tegretol 100mg tablet
20003#1140869034	372724	291	0.0969915	-0.017424	0.210337	0.095078	ortho-gynest 500micrograms pessary
20004#1195	372771	244	0.105393	-0.0191226	0.22869	0.0955155	renal/kidney transplant
20003#1141195224	372914	101	-0.168892	-0.368893	0.0284672	0.0957439	formoterol
20003#1141162940	373005	10	0.491982	-0.105943	1.05211	0.0968565	e45 emollient bath oil
20003#1140862380	372807	208	-0.116651	-0.255032	0.020417	0.096925	becloforte 250micrograms inhaler
20003#1140865816	372925	90	0.171469	-0.0326637	0.372171	0.0969292	anusol cream
20003#1141150750	372922	93	0.168752	-0.0323297	0.366544	0.097318	brimonidine tartrate
20003#1141145710	372991	24	0.324636	-0.0657782	0.700895	0.0973207	alphosyl shampoo
20003#1140888142	372983	32	0.283132	-0.0565885	0.612705	0.0975142	metosyn 0.05% cream
20002#1351	367327	5688	0.0222886	-0.00411067	0.0486369	0.0976449	uterine fibroids
20004#1558	371779	1236	0.0469828	-0.00874057	0.102472	0.0977092	sinus surgery
20002#1556	371986	1029	0.0515553	-0.0096314	0.112447	0.0978372	menorrhagia (unknown cause)
20003#1140865408	372972	43	0.24545	-0.0489356	0.532303	0.0980344	mebeverine hcl+ispaghula 135mg/3.5g/sachet granules
20004#1534	371398	1617	0.0409755	-0.00776981	0.0895449	0.0988323	hand/finger surgery
20003#1141164836	373005	10	-0.549898	-1.21512	0.0914149	0.0993214	eucerin 10% cream
20003#1141180150	372915	100	-0.167645	-0.368519	0.0305363	0.0996627	arcoxia 90mg tablet
20003#1140909726	368390	4625	0.0242764	-0.00468864	0.0531793	0.100079	vitamin c product
20003#1140911640	372811	204	0.113715	-0.0226455	0.248569	0.100304	lecithin product
20004#1452	372800	215	0.110121	-0.0225523	0.2414	0.101991	pancreas surgery
20003#1141190534	373001	14	-0.458282	-1.01738	0.0825368	0.102712	bondronat 50mg tablet
20002#1159	372997	18	-0.400155	-0.888097	0.0735103	0.103072	bile duct disease
20004#1496	360757	12258	-0.015043	-0.0331431	0.00303488	0.103106	knee surgery (not replacement)
20003#1141188530	373004	11	-0.514754	-1.1455	0.0951222	0.104186	crampex tablet
20003#1140911736	372469	546	0.0690026	-0.0145269	0.151987	0.104299	ginseng product
20003#1141179824	372954	61	-0.213249	-0.473189	0.0419759	0.104748	yasmin tablet
20003#1140883520	372921	94	0.16429	-0.0358588	0.361091	0.104801	chlorpheniramine
20001#1042	372989	26	0.304543	-0.0712552	0.666916	0.106144	vaginal cancer
20004#1594	372431	584	0.0663061	-0.0145654	0.146675	0.106978	removal of benign skin lesion
20003#1140884482	372987	28	-0.311045	-0.694269	0.0635337	0.107781	methadone
20004#1522	371406	1609	0.0401158	-0.00886773	0.0889124	0.107791	colposcopy +/- biopsy
20003#1140871686	372996	19	0.351133	-0.0866783	0.771092	0.108976	remedeine forte tablet
20003#1141169694	372994	21	0.335243	-0.0831118	0.737169	0.109569	difflam sore throat 0.15% oral rinse
20003#1140882724	372995	20	0.342676	-0.0852833	0.753384	0.109703	sofradex eye/ear drops
20003#1140882906	372999	16	-0.415558	-0.93228	0.0870843	0.110398	hydrocortisone+clotrimazole
20003#1140884308	372511	504	0.070615	-0.0163958	0.15702	0.110457	hydroxychloroquine
20003#1140863268	372956	59	-0.211939	-0.474794	0.0464651	0.111081	clobazam
20003#1140875630	372941	74	0.181009	-0.0441382	0.401862	0.111739	movelat cream
20003#1141171344	372962	53	0.212967	-0.0525188	0.472517	0.111972	teveten 300mg tablet
20003#1140910436	373002	13	0.415055	-0.110551	0.911412	0.112291	feso4 - ferrous sulphate
20003#1140875420	372608	407	-0.0794492	-0.177875	0.0182905	0.112345	baclofen
20003#1140879830	372999	16	0.379109	-0.0988354	0.836057	0.112417	oxprenolol
20002#1659	372937	78	-0.183352	-0.411848	0.0416857	0.113078	meningioma / benign meningeal tumour
20004#1297	362280	10735	0.0154967	-0.00369549	0.0346636	0.113275	muscle/soft tissue surgery
20003#1140917310	372974	41	0.240165	-0.0608218	0.533392	0.113331	casodex 50mg tablet
20003#1141146612	372811	204	-0.112426	-0.252295	0.0260403	0.113346	calceos chewable tablet
20003#1141167594	371627	1388	-0.0427469	-0.0958531	0.0101539	0.113934	qvar 50 inhaler
20002#1267	372432	583	-0.0659653	-0.148021	0.0156243	0.114082	spinal injury
20003#1140881856	368578	4437	-0.0239196	-0.0536443	0.00574114	0.11436	salbutamol
20003#1141172682	372931	84	-0.17558	-0.395145	0.04091	0.114519	irbesartan+hydrochlorothiazide 150mg/12.5mg tablet
20003#1140863272	373002	13	-0.454843	-1.03342	0.103932	0.117215	frisium 10mg capsule
20003#1140923018	372671	344	0.0836838	-0.0216472	0.188112	0.117867	anastrozole
20001#1077	372987	28	-0.30324	-0.689453	0.0742695	0.119832	mouth cancer
20003#1193	358732	14283	0.0132867	-0.00348022	0.0300344	0.120174	omega-3/fish oil supplement
20002#1234	372879	136	-0.134949	-0.306458	0.0345323	0.120868	adrenocortical insufficiency/addison's disease
20003#1140910832	372698	317	-0.0880327	-0.199703	0.0227911	0.120931	sodium warfarin
20003#1140851088	372856	159	0.121306	-0.0330327	0.27369	0.121117	senokot 7.5mg tablet
20003#1140867640	372983	32	-0.282063	-0.64331	0.0711779	0.121898	doxepin
20003#1141172686	372920	95	-0.161363	-0.367168	0.0416977	0.121929	coaprovel 150mg/12.5mg tablet
20002#1440	371245	1770	-0.037011	-0.084059	0.00987796	0.122483	tuberculosis (tb)
20003#1140861418	372996	19	0.338962	-0.0998614	0.759677	0.122548	oxerutins 250mg capsule
20002#1490	372956	59	0.196192	-0.0559423	0.443021	0.123386	aortic stenosis
20003#1140860532	372979	36	0.249267	-0.0723182	0.562028	0.123707	minoxidil
20003#1141162764	372262	753	-0.0565848	-0.128827	0.0152813	0.123758	tolterodine l-tartrate
20002#1202	371690	1325	0.0422219	-0.0116666	0.09589	0.12386	urinary frequency / incontinence
20003#1140910772	372991	24	-0.323626	-0.740239	0.0835936	0.12389	ikorel 10mg tablet
20003#1141181818	372986	29	-0.295454	-0.676539	0.07654	0.124281	estradiol+norethisterone acetate 1mg/0.5mg tablet
20003#1140880238	373004	11	0.432133	-0.135366	0.962387	0.124322	isotretinoin
20003#1140861998	362208	10807	-0.0150355	-0.0342241	0.00412694	0.124337	ventolin 100micrograms inhaler
20002#1493	372993	22	-0.339287	-0.777092	0.0877813	0.124371	other venous/lymphatic disease
20002#1378	372943	72	0.177426	-0.0510402	0.401603	0.124529	wegners granulmatosis
20003#1140871052	372865	150	-0.127359	-0.290969	0.0343889	0.124966	calcium carbonate+cholecalciferol 1.25g/5micrograms tablet
20004#1127	366931	6084	-0.0198527	-0.0452591	0.00550723	0.125293	ear surgery
20003#1140872420	372955	60	-0.202138	-0.462727	0.0542529	0.125465	sinemet-ls tablet
20004#1592	372879	136	-0.133293	-0.304872	0.0362958	0.125695	nasolacrimal / tear duct surgery
20003#1141165028	373003	12	-0.462533	-1.06571	0.120507	0.126812	artelac 0.32% single-use eye drops
20003#1140867884	372961	54	0.201812	-0.0605447	0.458056	0.127314	lustral 50mg tablet
20003#1140875452	372968	47	0.215912	-0.0649806	0.489834	0.127333	methocarbamol
20003#1141150620	372677	338	0.0822291	-0.0240017	0.187552	0.127596	zolmitriptan
20001#1065	372671	344	-0.0829502	-0.190209	0.0234753	0.128104	thyroid cancer
20003#1140851556	372976	39	0.23691	-0.0726127	0.538012	0.128524	bedranol 10mg tablet
20004#1514	370536	2479	-0.0307894	-0.0705616	0.00887214	0.128653	coronary angiogram
20002#1481	372965	50	-0.220076	-0.506461	0.0612362	0.128748	polymyositis
20003#1140866402	372973	42	0.227535	-0.0702481	0.517554	0.129359	dyazide tablet
20003#1141182632	372473	542	0.0647591	-0.0192044	0.148184	0.129397	spiriva 18micrograms inhalation capsule
20002#1533	372338	677	0.0579482	-0.0172281	0.132689	0.129735	disc degeneration
20003#1140872050	373001	14	0.385645	-0.125063	0.871385	0.129862	cafergot tablet
20003#1140865800	372033	982	0.0480316	-0.0144758	0.110238	0.131124	lactulose product
20003#1140916890	372993	22	-0.331572	-0.767911	0.0935143	0.131608	valaciclovir
20002#1623	372793	222	0.0999532	-0.0307931	0.229352	0.132072	tennis elbow / lateral epicondylitis
20002#1433	372897	118	0.135695	-0.0430522	0.311841	0.133999	cerebral palsy
20003#1140925986	372993	22	0.308357	-0.10218	0.704072	0.134251	cellcept 250mg capsule
20004#1118	372721	294	0.0863522	-0.0273675	0.19906	0.13496	ent surgery
20003#1140865778	372997	18	0.337433	-0.113879	0.769871	0.134977	sterculia
20002#1555	372891	124	-0.136086	-0.316557	0.0420892	0.136961	cervical polyps
20003#1140867690	372982	33	0.251037	-0.0847245	0.576903	0.137197	anafranil 10mg capsule
20003#1140871986	372946	69	0.175405	-0.0584659	0.404594	0.137692	clonidine hydrochloride 25micrograms tablet
20003#1140888482	372982	33	-0.265373	-0.6197	0.0816069	0.138211	propafenone
20003#1141156836	369027	3988	0.0235896	-0.00766371	0.0547727	0.138602	candesartan cilexetil
20003#1140876136	370502	2513	0.0295035	-0.0096749	0.0685674	0.139318	beconase 50micrograms nasal spray
20003#1140910548	372864	151	-0.122023	-0.284736	0.0388244	0.139369	iron sulphate
20002#1661	372909	106	-0.145974	-0.341011	0.0465303	0.139874	vitiligo
20003#1140872480	372985	30	0.258506	-0.0916139	0.597642	0.141845	disulfiram
20003#1140911638	372814	201	-0.104868	-0.245533	0.0343913	0.141998	kelp+garlic product
20003#1141188512	372992	23	0.294643	-0.105711	0.680493	0.14227	non-drowsy sinutab tablet
20002#1474	364207	8808	-0.0158954	-0.0371427	0.00531992	0.142273	hiatus hernia
20003#1140910494	372732	283	0.0863522	-0.0295891	0.201215	0.142515	b12 - hydroxocobalamin prep
20003#1140881550	373003	12	0.400847	-0.149802	0.921669	0.143386	milk of magnesia suspension
20001#1046	372989	26	0.276479	-0.0999302	0.640386	0.143616	penis cancer
20003#1140923350	370668	2347	0.0301157	-0.0104309	0.0705382	0.144846	co-dydramol
20002#1496	373003	12	0.399186	-0.151599	0.919716	0.145363	alpha-1 antitrypsin deficiency
20002#1066	371792	1223	-0.0419017	-0.0984606	0.0144292	0.145643	heart/cardiac problem
20003#1191	373005	10	0.435207	-0.167663	1.0022	0.145835	indigestion remedy (over the counter)
20003#1140879798	372892	123	0.129303	-0.0463082	0.302544	0.146296	terazosin
20003#1141177762	372988	27	-0.286883	-0.678589	0.0957582	0.146637	risperdal 0.5mg tablet
20003#1140882778	372993	22	-0.320056	-0.757917	0.106048	0.146721	lotriderm cream
20002#1488	372953	62	-0.188262	-0.444612	0.0638792	0.146776	mitral valve prolapse
20003#1140911734	370877	2138	0.0313847	-0.0111181	0.0737515	0.147169	ginkgo forte tablet
20003#1140872290	372582	433	-0.0701737	-0.165416	0.0244221	0.147326	lamotrigine
20003#1140871700	372993	22	0.297174	-0.112187	0.691217	0.147546	sevredol 10mg tablet
20003#1141176668	372705	310	0.0815616	-0.0293055	0.191449	0.147559	celebrex 100mg capsule
20003#1141179992	372596	419	0.0700872	-0.0251468	0.164619	0.147702	dovobet ointment
20001#1070	372917	98	-0.148366	-0.35095	0.0514508	0.148448	malignant lymph node, unspecified
20003#1141162550	372998	17	-0.362748	-0.86156	0.122811	0.14898	monosorb xl 60 m/r tablet
20004#1618	372927	88	0.15117	-0.0558512	0.354705	0.149025	renal biopsy / kidney biopsy
20003#1140881446	372864	151	0.116007	-0.042533	0.272569	0.149038	proctosedyl ointment
20003#1140874794	372978	37	0.231133	-0.0872305	0.540682	0.149272	betnesol 500mcg soluble tablet
20003#1140866022	373004	11	-0.451287	-1.0748	0.153208	0.150275	pancreatin
20003#1140864196	372810	205	-0.10183	-0.241329	0.0362488	0.150456	climagest 1mg tablet
20003#1140888758	372828	187	-0.10639	-0.252132	0.0378977	0.15049	penicillin v
20003#1140864558	372988	27	-0.285204	-0.678582	0.0985456	0.150498	capsaicin 0.075% cream
20003#1140911762	372994	21	0.301336	-0.117774	0.704313	0.15127	lemsip sachet
20003#1140879630	372824	191	0.102707	-0.0383861	0.242198	0.151333	imipramine
20003#1141182800	372106	909	0.0477876	-0.0176585	0.11291	0.151377	cerazette 75micrograms tablet
20003#1141181562	372970	45	-0.218594	-0.52036	0.0773821	0.151863	benadryl one a day 10mg tablet
20004#1575	372905	110	-0.138571	-0.329623	0.0501046	0.152641	colostomy formation
20003#1141153410	372984	31	0.249355	-0.0973848	0.585622	0.152728	malarone tablet
20003#1140869270	372970	45	0.207814	-0.0810918	0.489561	0.153614	medroxyprogesterone
20003#1140884700	372791	224	0.0942951	-0.0359145	0.223165	0.153701	trimovate ointment
20003#1140923738	372859	156	0.112696	-0.0433795	0.266758	0.154371	femseven 50 patch
20004#1619	372947	68	0.1691	-0.0662084	0.399868	0.155072	lung biopsy
20003#1141157294	372767	248	0.0892635	-0.0344638	0.211777	0.155353	hydrocortisone product
20003#1141195280	372971	44	0.208707	-0.0828735	0.492947	0.155587	novolizer budesonide 200micrograms/dose cartridge+inhaler
20004#1605	372999	16	-0.367384	-0.881598	0.132684	0.156082	gastrointestinal investigation
20001#1073	372489	526	0.0615266	-0.0237861	0.146281	0.156163	rodent ulcer
20004#1443	372556	459	-0.0666446	-0.159094	0.0252308	0.156399	other amputation
20004#1207	372144	871	-0.0484731	-0.115811	0.0185677	0.15737	prostate operation
20002#1155	372621	394	-0.0718389	-0.171777	0.0274036	0.157438	hepatitis
20003#1140869164	372912	103	0.136916	-0.0545137	0.325233	0.157643	mercilon tablet
20001#1026	372948	67	0.168964	-0.0680419	0.401395	0.158413	pancreas cancer
20003#1140909354	372943	72	-0.169336	-0.406525	0.0641869	0.158542	motifene 75mg e/c+m/r capsule
20004#1582	372987	28	0.258433	-0.106775	0.612026	0.159059	peritoneal dialysis (capd) access surgery
20003#1140869412	372999	16	-0.365544	-0.881517	0.135675	0.15934	potassium citrate 3g/sachet granules
20003#1140870788	370793	2222	0.0299207	-0.0118339	0.0715421	0.159511	calcium salts
20002#1427	372765	250	0.0880441	-0.035265	0.210154	0.159676	polycystic kidney
20003#1140879406	366864	6151	-0.0181126	-0.043385	0.00711355	0.159728	ranitidine
20003#1141200072	372916	99	0.138884	-0.0563943	0.331051	0.160069	lyrica 25mg capsule
20003#1140911636	372926	89	-0.151219	-0.363854	0.0582322	0.160286	kalms tablet
20003#1140861996	372953	62	-0.181612	-0.437472	0.0699851	0.160726	salbulin 100micrograms inhaler
20003#1140878288	372998	17	0.325763	-0.13915	0.770636	0.161044	unguentum merck cream
20003#1140865750	373003	12	0.3844	-0.167639	0.906999	0.161692	wheat fibre 80% powder
20003#1141172436	372900	115	-0.132529	-0.319765	0.0522079	0.162586	indivina 1mg/2.5mg tablet
20003#1140867818	372800	215	-0.0961514	-0.232026	0.0384105	0.163425	nortriptyline
20002#1656	372772	243	-0.090163	-0.21781	0.0363768	0.164423	fracture toe
20001#1074	372988	27	-0.275935	-0.669335	0.108426	0.16457	acute myeloid leukaemia
20003#1140884558	373005	10	-0.459165	-1.11823	0.175435	0.164711	ketorolac
20002#1583	373001	14	0.356221	-0.157148	0.846403	0.16477	ischaemic stroke
20003#1141168122	372820	195	0.0984068	-0.041261	0.236516	0.164948	solpadol capsule
20003#1140869254	372999	16	0.331837	-0.147193	0.789615	0.165542	binovum tablet
20004#1404	369750	3265	0.0243132	-0.0101149	0.0586553	0.165791	umbilical hernia repair
20004#1109	372696	319	-0.0782381	-0.189429	0.0321307	0.166318	carotid artery angioplasty +/- stent
20003#1197	372184	831	0.0478684	-0.0201332	0.115503	0.166545	evening primrose oil product
20004#1097	372828	187	-0.102175	-0.247718	0.0419213	0.166747	heart valve surgery
20004#1602	372992	23	-0.296845	-0.723202	0.118886	0.167353	nasal endoscopy
20002#1237	372953	62	0.171934	-0.0747118	0.413478	0.167571	disorder or pituitary gland
20003#1140884326	373001	14	0.353563	-0.160201	0.842675	0.167721	mepacrine
20002#1210	372952	63	-0.17659	-0.429612	0.0726164	0.168253	scrotal problem (not cancer)
20003#1140867726	372736	279	-0.0832254	-0.202267	0.034803	0.168809	lofepramine
20002#1613	372902	113	-0.131442	-0.319974	0.0547256	0.169175	blepharitis / eyelid infection
20003#1140867920	372993	22	-0.301349	-0.737158	0.122399	0.169648	moclobemide
20003#1140909712	373005	10	0.412573	-0.193647	0.983447	0.170595	pentoxifylline
20002#1636	372903	112	0.12761	-0.0562816	0.308825	0.170752	fracture ulna
20003#1140875696	372997	18	-0.334448	-0.819715	0.136647	0.170781	lodoxamide
20003#1140883568	372153	862	0.0464973	-0.0202618	0.112914	0.171126	oxybutynin
20003#1140911698	372872	143	-0.115951	-0.283007	0.0492682	0.171388	slozem 120mg m/r capsule
20003#1140884696	372899	116	0.125218	-0.0554979	0.30333	0.171419	clobetasone
20003#1141171242	373000	15	0.338978	-0.157487	0.812723	0.171572	prograf 0.5mg capsule
20003#1140862624	372990	25	-0.280914	-0.688553	0.11667	0.171745	chlorpheniramine maleate
20003#1140910884	372936	79	0.150778	-0.0674014	0.365018	0.1718	dovonex scalp solution
20003#1140866612	373002	13	-0.393202	-0.965936	0.161747	0.172208	arythmol 150mg tablet
20003#1140865350	372476	539	-0.0592879	-0.144677	0.0255728	0.172242	fybogel mebeverine sachet
20003#1140882718	372991	24	0.269683	-0.124521	0.65044	0.17295	maxitrol eye drops
20001#1024	372877	138	0.114543	-0.0513188	0.278244	0.173137	liver/hepatocellular cancer
20003#1141166294	372858	157	0.107384	-0.0481667	0.260984	0.173382	leflunomide
20003#1140851530	372993	22	-0.299267	-0.735811	0.125736	0.173631	quinidine
20003#1140871616	373002	13	0.361317	-0.171338	0.868666	0.17401	surgam 200mg tablet
20003#1140870316	373000	15	0.337092	-0.15957	0.810877	0.174034	ferrograd folic filmtab
20004#1199	372420	595	0.0554063	-0.0247583	0.135077	0.174214	ureteric surgery
20004#1479	357768	15247	0.0112873	-0.0050033	0.02756	0.174222	varicose vein surgery
20003#1140881454	372984	31	-0.249538	-0.614226	0.107272	0.175439	xyloproct ointment
20003#1140888176	372932	83	0.145677	-0.067518	0.355169	0.176813	mometasone furoate 0.1% ointment
20003#1141179734	372995	20	0.291941	-0.139808	0.707494	0.177324	nyogel 0.1% liquid eye gel
20003#1140871238	373001	14	0.344436	-0.168231	0.832886	0.178186	froben 50mg tablet
20003#1140878418	372983	32	0.230763	-0.110189	0.561563	0.178453	alphosyl hc cream
20003#1141164652	372977	38	0.212713	-0.101358	0.518362	0.178731	unguentum m cream
20003#1141190554	372993	22	0.275895	-0.133865	0.670844	0.179498	atazanavir
20003#1140857690	372977	38	-0.223311	-0.553059	0.0989731	0.179597	oestradiol 25mg implant 36 week
20003#1140861282	372983	32	-0.243476	-0.602917	0.108261	0.179836	motens 2mg tablet
20003#1140882142	372960	55	0.1766	-0.0848023	0.432297	0.180835	pseudoephedrine
20003#1141152988	372997	18	0.303539	-0.149693	0.738773	0.181029	zomorph 30mg m/r capsule
20004#1609	372789	226	-0.0900277	-0.222572	0.041294	0.181114	ultrasound scan
20004#1363	372399	616	-0.0544387	-0.134505	0.0251469	0.181352	intrauterine contraceptive device insertion/removal
20002#1081	368031	4984	0.0190783	-0.00892788	0.047029	0.18136	stroke
20003#1141179982	372970	45	0.1944	-0.0944463	0.476246	0.182019	betamethasone+calcipotriol
20003#1141200322	372439	576	-0.0558959	-0.138471	0.0261844	0.183299	solifenacin
20004#1224	372416	599	-0.0547526	-0.135786	0.0257965	0.184098	thyroid surgery
20003#1140874272	372968	47	-0.197456	-0.491994	0.0913897	0.184744	fluconazole
20003#1140909788	372715	300	-0.0772844	-0.192074	0.0365738	0.185211	sodium cromoglicate
20003#1140865426	372716	299	-0.0772462	-0.192035	0.0366051	0.185409	cimetidine
20003#1140864950	372781	234	-0.0875087	-0.217612	0.0414595	0.185519	bisoprolol fumarate+hydrochlorothiazide 10mg/6.25mg tablet
20003#1140873480	372851	164	-0.104037	-0.25959	0.0498096	0.187519	minocycline
20002#1633	372258	757	0.047651	-0.0235552	0.118477	0.188482	fracture upper arm / humerus / elbow
20003#1140883468	372544	471	-0.0611329	-0.15263	0.0297375	0.188851	clonidine
20003#1140879634	372495	520	-0.0579215	-0.144778	0.0283867	0.1898	trazodone
20003#1140856342	372735	280	0.0777953	-0.0391717	0.193667	0.190321	syndol tablet
20002#1619	372814	201	-0.0931693	-0.233696	0.0459877	0.191648	tendonitis / tendinitis / tenosynovitis
20003#1141174424	372941	74	0.149316	-0.0767992	0.371345	0.191666	solaraze 3% gel
20001#1023	372752	263	0.0797675	-0.0406663	0.199081	0.192175	rectal cancer
20003#1140884498	372995	20	-0.300059	-0.758884	0.145871	0.193944	felbinac
20003#1141171496	372847	168	-0.101341	-0.255121	0.0507594	0.194088	trospium
20003#1141184748	372779	236	-0.085364	-0.214816	0.0429051	0.194189	levocetirizine
20003#1141176284	372885	130	0.112588	-0.0585027	0.281379	0.19419	brinzolamide
20003#1140862532	372995	20	-0.299651	-0.758152	0.146175	0.19433	intal 5mg inhaler
20002#1529	372484	531	-0.0568221	-0.142947	0.0287651	0.194588	dry eyes
20003#1140868372	372550	465	0.0598864	-0.0309401	0.150051	0.194636	climaval 1mg tablet
20003#1140882630	372993	22	0.267124	-0.144418	0.663813	0.19565	diprosone cream
20003#1140862260	372942	73	-0.154255	-0.389642	0.0775543	0.195698	aminophylline
20003#1140863120	372973	42	-0.204405	-0.517159	0.101893	0.195728	loprazolam
20002#1562	372877	138	0.109032	-0.0572322	0.27309	0.195771	food intolerance
20003#1141171038	372932	83	-0.144101	-0.364082	0.0726404	0.195962	oxycodone hydrochloride
20001#1060	372451	564	-0.0548359	-0.138218	0.0280587	0.196077	non-melanoma skin cancer
20003#1140862722	372954	61	0.162502	-0.0863856	0.406248	0.19615	nytol 25mg tablet
20002#1290	372837	178	0.095801	-0.050326	0.240229	0.196211	deliberate self-harm/suicide attempt
20002#1510	372548	467	-0.0602624	-0.152014	0.0308947	0.196521	dyspepsia / indigestion
20003#1140884640	372993	22	0.26492	-0.145068	0.659716	0.197457	nerisone 0.1% cream
20002#1504	372840	175	-0.0985432	-0.249185	0.050562	0.197521	anal fissure
20003#1140873564	372999	16	-0.332483	-0.846691	0.165755	0.198429	oxytetramix 250 tablet
20004#1506	368662	4353	0.0196816	-0.0103673	0.0496628	0.198721	ovarian cyst removal/surgery
20002#1372	372867	148	0.104409	-0.0559473	0.262728	0.199043	vasculitis
20003#1140923732	372996	19	-0.303616	-0.773029	0.153103	0.199162	curatoderm 4micrograms/g ointment
20003#1141200782	372972	43	0.191581	-0.104733	0.480593	0.199732	neofel xl 5mg m/r tablet
20003#1141190952	372997	18	0.292779	-0.163337	0.730748	0.199865	cuprofen plus tablet
20003#1141175684	372271	744	0.0468418	-0.0250373	0.118319	0.20026	risedronate sodium
20003#1140869324	372849	166	-0.100713	-0.255773	0.0525891	0.200484	loestrin 20 tablet
20004#1502	371229	1786	-0.0304315	-0.0771223	0.016105	0.200685	cruciate ligament surgery
20003#1141180662	372913	102	-0.128204	-0.325959	0.0669149	0.200919	zirtek allergy 10mg tablet
20003#1141153248	372960	55	0.168803	-0.0927301	0.424719	0.201175	colazide 750mg capsule
20003#1141145880	372974	41	-0.204595	-0.52159	0.105712	0.201254	cacit d3 granules
20003#1140870786	373003	12	-0.384122	-0.982931	0.193979	0.201267	ketovite tablet
20003#1140872150	372757	258	-0.0803031	-0.204064	0.0423917	0.201548	clonazepam
20003#1140909480	373001	14	0.327315	-0.18685	0.817731	0.202228	aspro clear maximum strength soluble tablet
20003#1140864184	372808	207	0.087598	-0.0478884	0.221654	0.202716	dovonex 50micrograms/g cream
20003#1140864910	373005	10	0.381347	-0.222497	0.948818	0.203067	carace 10 plus tablet
20001#1030	372899	116	0.116684	-0.0642795	0.295028	0.20311	eye and/or adnexal cancer
20003#1140881692	373001	14	0.325933	-0.188236	0.815319	0.203906	univer 120mg m/r capsule
20003#1141173888	372958	57	-0.171342	-0.438071	0.0909781	0.204406	xismox xl 60 m/r tablet
20003#1141145812	372227	788	0.045071	-0.0247741	0.114533	0.204722	minerals - magnesium
20001#1035	372115	900	-0.0424806	-0.108503	0.0232427	0.206254	bladder cancer
20003#1140862026	372950	65	0.15404	-0.0874287	0.390897	0.206973	ciprofibrate
20003#1141145660	371269	1746	0.0302297	-0.0168139	0.0771106	0.207084	valsartan
20003#1141189464	372991	24	-0.263279	-0.67938	0.142302	0.209382	exe-cort hydrocortisone 1% cream
20002#1434	371484	1531	0.0320311	-0.0181042	0.0819764	0.209629	other neurological problem
20001#1062	372578	437	0.0596583	-0.0338975	0.152544	0.209747	squamous cell carcinoma
20004#1106	372803	212	0.085284	-0.0487582	0.217906	0.209999	cerebral artery aneurysm surgery or clipping
20003#1140870508	372991	24	0.248152	-0.146475	0.628975	0.210122	cobalin-h 1mg/1ml injection
20002#1579	372967	48	0.177573	-0.103384	0.452206	0.210478	hepatitis b
20004#1571	372879	136	-0.108539	-0.279868	0.0608058	0.211767	ileostomy formation
20001#1085	373000	15	0.311034	-0.187735	0.78786	0.212018	bone metastases / bony secondaries
20003#1140862574	372475	540	-0.0540222	-0.139213	0.0306424	0.212504	pulmicort ls 50micrograms inhaler
20004#1593	372337	678	-0.0482451	-0.124321	0.0274165	0.212644	removal of malignant melanoma
20003#1140862412	372965	50	-0.179597	-0.464593	0.100138	0.212701	theophylline product
20001#1044	370331	2684	0.0243427	-0.0141119	0.0627027	0.214144	prostate cancer
20003#1140911836	373004	11	0.357668	-0.220981	0.905913	0.214354	durogesic 100micrograms/hour patch
20003#1140866280	372719	296	-0.0727435	-0.188115	0.0416977	0.214686	bumetanide
20003#1140911832	373002	13	-0.355175	-0.925259	0.195992	0.214853	durogesic 50micrograms/hour patch
20003#1141157418	372906	109	0.117063	-0.0694404	0.300765	0.215241	budesonide product
20003#1140923484	372816	199	0.0869787	-0.0513633	0.223777	0.215322	topiramate
20003#2018610518	372994	21	-0.277172	-0.721581	0.154847	0.215459	nicotine
20003#1140868968	373004	11	-0.387348	-1.0114	0.213319	0.215597	danazol
20002#1486	373002	13	-0.355768	-0.928353	0.197742	0.216072	sick sinus syndrome
20002#1250	372668	347	0.0659439	-0.0390338	0.170066	0.2164	bell's palsy/facial nerve palsy
20003#1141176570	372578	437	-0.0596227	-0.154513	0.0345975	0.216499	fosamax 5mg tablet
20003#1140873450	372914	101	-0.124547	-0.323426	0.0716564	0.216642	tetracycline
20003#1141187304	372932	83	-0.137585	-0.357809	0.0792975	0.217336	codipar caplet
20003#1141188880	373001	14	0.315423	-0.198054	0.80442	0.218281	presinex 10micrograms nasal spray
20003#1140874744	369882	3133	0.0220975	-0.0131305	0.0572376	0.218336	gliclazide
20003#1141156846	372612	403	0.0609097	-0.0365747	0.157667	0.21902	amias 2mg tablet
20003#1140888928	373005	10	0.370718	-0.236225	0.943764	0.219345	didanosine
20003#1141153026	372090	925	0.0403091	-0.024173	0.104482	0.219375	lercanidipine
20002#1574	372973	42	0.185981	-0.114336	0.479052	0.219451	diphtheria
20002#1675	373002	13	0.32742	-0.207164	0.836742	0.21985	giardia / giardiasis
20002#1419	372855	160	0.0959292	-0.0582636	0.248235	0.2199	vocal cord polyp
20003#1140869334	372965	50	-0.177203	-0.463063	0.103023	0.219935	femodene tablet
20004#1228	372647	368	0.0635601	-0.0384235	0.164714	0.220018	thyroid radioablation therapy
20003#1140860750	372854	161	0.0956989	-0.0581677	0.247725	0.220114	captopril
20003#1140875278	372998	17	-0.30692	-0.804666	0.175723	0.220168	acemetacin
20001#1021	372965	50	0.169453	-0.10495	0.437428	0.220892	anal cancer
20002#1115	372895	120	-0.112954	-0.295008	0.0669414	0.221254	interstitial lung disease
20002#1513	371502	1513	0.0315404	-0.0190886	0.0819919	0.22128	inguinal hernia
20003#1141156984	372983	32	-0.221009	-0.578709	0.129327	0.221381	amaryl 1mg tablet
20003#1140863552	372985	30	0.21744	-0.136436	0.560531	0.2217	paramol tablet
20002#1142	370414	2601	-0.0240857	-0.0628053	0.014526	0.222124	gastric/stomach ulcers
20003#1140860784	372996	19	0.270912	-0.17248	0.697477	0.222734	innozide tablet
20002#1628	372542	473	-0.0563609	-0.147327	0.0340371	0.223181	fracture nose
20003#1140913292	372923	92	-0.128565	-0.337069	0.077035	0.223696	synalar 1:10 cream
20003#1140868494	372994	21	-0.27363	-0.72105	0.161119	0.224388	dydrogesterone
20004#1489	371873	1142	-0.0361811	-0.0946758	0.0220839	0.224485	testicular hydrocoele surgery / drainage
20004#1485	371831	1184	0.0351439	-0.0218551	0.0918916	0.225853	abdominal/pelvic adhesion surgery
20003#1140868482	372366	649	-0.0478521	-0.125668	0.0295042	0.226739	tibolone
20003#1140879482	372960	55	-0.165554	-0.436408	0.100517	0.226951	antacid tablet
20002#1409	372994	21	-0.269179	-0.711647	0.1616	0.227285	opioid dependency
20003#1140880466	372967	48	0.170762	-0.109861	0.445014	0.227908	amorolfine
20003#1140882538	372995	20	0.261521	-0.171249	0.677973	0.227935	chloramphenicol 0.25% eye drops
20002#1366	372893	122	0.107887	-0.0689839	0.282191	0.228553	fibrocystic disease
20003#1140877890	372998	17	-0.300653	-0.797124	0.18162	0.228979	transvasin cream
20002#1164	372975	40	0.18565	-0.120897	0.48429	0.229419	pancreatic disease
20002#1501	372907	108	-0.116892	-0.308983	0.0728042	0.230139	pyloric stenosis
20003#1140869778	372970	45	-0.182068	-0.482407	0.112658	0.230584	efudix cream
20003#1140875408	368751	4264	-0.0186253	-0.0491201	0.0118075	0.230798	allopurinol
20003#1140866466	372919	96	0.120414	-0.0784244	0.316056	0.231592	securon 40mg tablet
20003#1141192258	372987	28	-0.230957	-0.613371	0.143324	0.231854	levitra 10mg tablet
20003#1140874646	372954	61	-0.15513	-0.412091	0.0976804	0.233053	glipizide
20003#1140877894	373000	15	-0.316937	-0.846612	0.195956	0.233867	oruvail gel
20003#1141174508	372912	103	-0.118913	-0.316069	0.0754942	0.233908	reductil 10mg capsule
20003#1140883524	372814	201	0.0831923	-0.054673	0.219559	0.234421	cinnarizine
20003#1140888266	369229	3786	0.0194836	-0.0126687	0.051564	0.234429	warfarin
20003#1140869842	372975	40	0.183827	-0.122965	0.482724	0.234434	mercaptopurine
20003#1140925936	373003	12	0.329022	-0.226461	0.856369	0.234506	movelat relief cream
20003#1141188546	372993	22	-0.25924	-0.691874	0.163093	0.235029	niaspan 500mg m/r tablet
20003#1141165518	372975	40	-0.190594	-0.508235	0.120959	0.235295	efavirenz
20003#1140871236	372987	28	-0.229407	-0.613095	0.144888	0.235693	flurbiprofen
20002#1568	371790	1225	0.033861	-0.0222349	0.0897211	0.235764	measles / morbillivirus
20003#1141180392	372821	194	-0.0860563	-0.229083	0.055485	0.23589	cefalexin
20003#1140864820	373002	13	-0.339356	-0.90979	0.212496	0.236441	cutivate 0.05% cream
20003#1140867998	372902	113	-0.112773	-0.300736	0.0726971	0.236571	motilium 10mg tablet
20003#1140874866	372711	304	0.0673878	-0.0447708	0.178543	0.236876	carbimazole
20003#1140922806	372891	124	0.104943	-0.0703702	0.277704	0.237339	premique cycle 10mg tablet
20003#1141153270	372968	47	0.168828	-0.114797	0.445738	0.237972	asmabec 50micrograms spacehaler
20003#1141146188	372272	743	0.043141	-0.0288085	0.114705	0.238668	latanoprost
20002#1580	372949	66	0.142382	-0.0968096	0.376983	0.238969	hepatitis c
20003#1141182674	372984	31	-0.216334	-0.580428	0.139634	0.239198	fenactol 25mg e/c tablet
20003#1141180200	372999	16	-0.30289	-0.815094	0.194044	0.239867	silkis 3micrograms/g ointment
20003#1140866026	372814	201	0.0819281	-0.055708	0.218103	0.24085	creon e/c granules in capsule
20003#1141167744	372958	57	-0.157675	-0.423539	0.10364	0.241189	neoral 10mg capsule
20003#1140911750	372943	72	0.136164	-0.0936148	0.361683	0.24122	deep relief ibuprofen gel
20003#1140872098	373005	10	-0.383952	-1.03707	0.246409	0.241675	phenytoin product
20003#1140865598	373003	12	-0.349575	-0.945181	0.224675	0.241966	salofalk 250mg e/c tablet
20003#1141188146	372496	519	-0.0517648	-0.138785	0.0347286	0.242242	simvador 10mg tablet
20003#1141152986	372993	22	-0.255554	-0.690063	0.167775	0.243285	zomorph 10mg m/r capsule
20003#1140863152	372018	997	0.0367956	-0.0252346	0.0985318	0.243809	diazepam
20002#1394	372808	207	0.0802512	-0.055416	0.21448	0.243838	peripheral nerve injury
20004#1103	372982	33	-0.207145	-0.559158	0.137404	0.243963	leg artery aneurysm repair
20004#1481	370215	2800	-0.0221443	-0.059449	0.0150603	0.244017	maxillo-facial surgery
20004#1617	372765	250	-0.0744522	-0.200328	0.050419	0.244497	prostate biopsy
20003#1140874896	372347	668	-0.0452589	-0.12171	0.0307696	0.244634	hydrocortisone
20003#1141157364	372934	81	-0.130895	-0.353359	0.0882014	0.245333	metronidazole product
20003#1141188962	373004	11	0.334707	-0.244776	0.882457	0.245586	benylin cough & congestion syrup
20003#1141172728	372937	78	0.129702	-0.0914909	0.346863	0.246239	almotriptan
20003#1140870512	372936	79	0.128016	-0.0909327	0.343034	0.247652	cyanocobalamin product
20003#1140878222	373003	12	-0.346927	-0.945212	0.230307	0.247898	artificial saliva
20003#1140868902	372988	27	0.2169	-0.15668	0.578755	0.248079	acarbose
20003#1141175204	372987	28	-0.223178	-0.606942	0.151011	0.248663	oxcarbazepine
20003#1141168648	372936	79	0.12797	-0.0915954	0.343611	0.249166	solpadeine tablet
20004#1483	366420	6595	-0.0143684	-0.0388468	0.0100681	0.249545	haemorroidectomy / piles surgery/ banding of piles
20004#1444	372387	628	-0.0462267	-0.125158	0.0322621	0.24966	lung removal/pneumonectomy/lobectomy
20002#1374	370344	2671	-0.0224122	-0.0606525	0.0157203	0.250009	allergy/hypersensitivity/anaphylaxis
20003#1141151718	372610	405	0.0569283	-0.040458	0.153555	0.250076	evorel conti patch
20003#1140883162	372969	46	0.166277	-0.120578	0.446305	0.25044	combined oral contraceptive product
20003#1140871732	372772	243	0.0731224	-0.0522559	0.197268	0.250707	buprenorphine
20002#1587	372936	79	-0.130927	-0.356529	0.0913484	0.251916	aortic regurgitation / incompetence
20003#1140882852	372945	70	0.134607	-0.0979986	0.362827	0.252337	locoid 0.1% cream
20003#1140871672	373000	15	-0.304639	-0.834411	0.208191	0.25255	feldene 10mg capsule
20003#1140888644	372993	22	0.236796	-0.176157	0.635174	0.253117	emollient product
20002#1135	372193	822	-0.040032	-0.108883	0.0284749	0.253282	stomach disorder
20002#1616	372672	343	-0.0622103	-0.169441	0.0441957	0.253699	insomnia
20003#1140881842	373005	10	0.345287	-0.263391	0.91977	0.253842	heparin
20003#1140867904	373005	10	-0.372346	-1.02403	0.254828	0.254429	dexedrine 5mg tablet
20002#1652	372589	426	-0.0554778	-0.151385	0.039793	0.255341	fracture tibia
20002#1535	372783	232	-0.0754808	-0.206167	0.0539845	0.255403	scoliosis
20002#1604	372971	44	-0.174244	-0.477345	0.123084	0.255512	alcoholic liver disease / alcoholic cirrhosis
20003#1140911760	372999	16	0.275253	-0.208844	0.738654	0.255536	beechams powder
20003#1140873288	372962	53	-0.158952	-0.435587	0.112268	0.255559	cephalexin
20003#1140874178	373001	14	0.291724	-0.223629	0.783215	0.256737	norfloxacin
20003#1141152848	372815	200	0.0794281	-0.0586567	0.215998	0.25698	quetiapine
20003#1140881028	372997	18	0.258303	-0.197055	0.695122	0.257055	meptid 200mg tablet
20003#1140923336	372477	538	0.0486544	-0.0357736	0.132538	0.257169	co-tenidone
20003#1140862060	372874	141	-0.0964203	-0.264334	0.0695423	0.257622	ventolin 2mg tablet
20002#1631	372615	400	-0.0569702	-0.155953	0.0413419	0.257695	fracture clavicle / collar bone
20003#1140870618	373005	10	-0.370731	-1.02375	0.258481	0.257832	epoetin beta
20002#1328	372975	40	0.175153	-0.132094	0.474557	0.258019	haemophilia
20003#1140888818	373000	15	0.281129	-0.216862	0.756978	0.258588	mestinon 60mg tablet
20002#1414	372675	340	0.0608069	-0.0452418	0.165983	0.259154	throat or larynx disorder
20003#1140871786	372999	16	0.27325	-0.211002	0.737404	0.259478	mst continus 100mg m/r tablet
20003#1140875868	372996	19	0.251636	-0.193902	0.680126	0.259704	acetazolamide
20001#1017	372851	164	0.0872791	-0.0653598	0.238173	0.259732	oesophageal cancer
20003#1140872228	371265	1750	-0.0270835	-0.0742701	0.0199396	0.259785	gabapentin
20003#1140882776	372812	203	0.0783977	-0.0586991	0.214036	0.259875	fucibet cream
20003#1140867850	372987	28	-0.21746	-0.600844	0.156725	0.260785	phenelzine
20003#1140911730	372413	602	0.0456552	-0.0342007	0.125012	0.260967	flax oil tablet
20002#1597	372396	619	0.0447464	-0.0340404	0.123071	0.264236	tinnitus / tiniitis
20003#1140879794	372968	47	0.160068	-0.124169	0.437925	0.264481	prazosin
20003#1140922636	372995	20	-0.256126	-0.71228	0.186823	0.264525	zydol sr 100mg m/r tablet
20001#1055	372771	244	-0.0720526	-0.19921	0.0540014	0.264703	chronic lymphocytic
20002#1627	372860	155	0.0886111	-0.0680353	0.243386	0.264755	fracture jaw
20003#1140865418	372959	56	0.146482	-0.113736	0.401049	0.264844	mintec 0.2ml e/c capsule
20003#1140909796	373003	12	0.31011	-0.247432	0.840912	0.264919	mecysteine
20003#1141188576	372997	18	0.254495	-0.202004	0.692869	0.265458	felogen xl 5mg m/r tablet
20002#1476	369499	3516	0.0187601	-0.0144236	0.0518626	0.267248	sciatica
20003#1141152912	372983	32	0.191426	-0.151436	0.524603	0.267379	caverject 5micrograms injection (pdr for recon)+diluent
20003#1141172628	372967	48	0.157478	-0.124251	0.432553	0.267777	almogran 12.5mg tablet
20003#1141192004	372946	69	-0.135286	-0.376305	0.102128	0.267826	avodart 500micrograms capsule
20003#1140874674	372981	34	-0.193627	-0.540108	0.14564	0.268646	tolbutamide
20003#1141180314	372676	339	0.0597515	-0.0465889	0.16519	0.268748	ibandronic acid
20003#1140857748	372979	36	-0.187791	-0.524294	0.141172	0.268878	genotropin 12iu multidose injection
20003#1140881422	372998	17	0.258418	-0.209852	0.706924	0.269837	asilone liquid
20003#1140852948	371417	1598	0.0276456	-0.0215779	0.0766828	0.270081	calcium+vitamin d 500units tablet
20002#1432	372998	17	-0.275468	-0.772295	0.206245	0.270282	carcinoid syndrome/tumour
20003#1140879902	372987	28	-0.212155	-0.593702	0.160252	0.270332	coal tar product
20003#1140855380	372936	79	0.121939	-0.0969838	0.336917	0.270736	salbuvent 100micrograms inhaler
20002#1252	372973	42	0.167108	-0.13373	0.460721	0.270749	paraplegia
20003#1140860418	372974	41	-0.175801	-0.49183	0.13373	0.270835	propranolol hydrochloride+bendrofluazide 80mg/2.5mg capsule
20002#1281	371779	1236	0.0312659	-0.0245823	0.0868852	0.27155	retinal detachment
20002#1615	372933	82	-0.123214	-0.344453	0.0947874	0.271598	obsessive compulsive disorder (ocd)
20002#1654	372801	214	0.0746578	-0.0591145	0.207061	0.2716	fracture foot
20003#1140882722	372941	74	0.125818	-0.100575	0.348027	0.271725	maxidex eye drops
20002#1239	372967	48	0.155703	-0.125573	0.430323	0.272438	cushings syndrome
20003#1140928880	372953	62	0.137282	-0.110329	0.379889	0.272477	geltears gel
20003#1141195974	372975	40	-0.176675	-0.495455	0.135565	0.27264	aripiprazole
20003#1141188522	372996	19	0.242138	-0.199285	0.664369	0.272685	feminax tablet
20002#1484	372966	49	-0.159328	-0.446599	0.122648	0.272762	wolff parkinson white / wpw syndrome
20003#1140923598	372968	47	0.156778	-0.127595	0.434273	0.274269	fematrix 40 patch
20003#1140909708	370155	2860	-0.0206101	-0.0576252	0.0163069	0.274493	furosemide
20003#1140860836	372960	55	-0.149832	-0.420924	0.116551	0.274644	coro-nitro spray 400micrograms spray
20002#1236	372998	17	0.25705	-0.213351	0.70809	0.274854	phaeochromocytoma
20003#1140909792	372994	21	-0.244343	-0.689265	0.187466	0.274959	alimemazine
20002#1371	372291	724	-0.0408049	-0.114295	0.0322968	0.275222	sarcoidosis
20004#1508	371440	1575	0.0275479	-0.0220428	0.0769465	0.275327	uterine surgery
20001#1028	372963	52	-0.15374	-0.432479	0.119865	0.275407	non-small cell lung cancer
20003#1140876312	372957	58	0.140804	-0.114889	0.391184	0.27558	emulsifying ointment bp
20002#1677	372567	448	-0.0518601	-0.145508	0.041171	0.276187	scarlet fever / scarlatina
20002#1593	372987	28	-0.210623	-0.594246	0.163989	0.276526	varicose ulcer
20002#1668	372822	193	-0.0790193	-0.222077	0.0626068	0.276609	allergy to house dust mite
20003#1141157264	372776	239	-0.0709951	-0.199489	0.0563296	0.276673	salmeterol product
20003#1140873476	372875	140	0.0910173	-0.0740534	0.253907	0.276722	tetralysal 300 capsule
20002#1225	370163	2852	0.020444	-0.0164503	0.057235	0.276776	hyperthyroidism/thyrotoxicosis
20004#1614	372738	277	0.0647746	-0.0527509	0.181236	0.277888	biopsy
20002#1322	372874	141	-0.0920813	-0.259919	0.0737957	0.279429	myositis/myopathy
20003#1140910730	372997	18	0.248194	-0.210292	0.68824	0.279584	cromoglycate
20004#1546	372919	96	0.109069	-0.0903221	0.30535	0.279997	bronchoscopy
20003#1140858300	373005	10	-0.354964	-1.01269	0.275819	0.280675	ferrograd-c filmtab
20003#1141180592	372938	77	-0.124369	-0.352417	0.10029	0.281605	perindopril+indapamide
20002#1221	372824	191	-0.0786584	-0.222689	0.0638717	0.281976	gestational diabetes
20003#1141185480	372982	33	0.183281	-0.155366	0.512211	0.282172	ispagel 3.5g/sachet s/f powder
20003#1140863292	372985	30	0.190864	-0.162917	0.533643	0.283141	ucerax 25mg tablet
20004#1500	370740	2275	-0.0226055	-0.0640054	0.0186718	0.28382	elbow surgery
20003#1140878172	372910	105	0.103312	-0.0872997	0.290982	0.284453	tears naturale eye drops
20003#1141162824	372436	579	-0.0446821	-0.126904	0.0370432	0.285384	detrusitol 1mg tablet
20003#1140888386	371976	1039	0.0330784	-0.0277605	0.0936308	0.285456	iron product
20004#1537	372257	758	-0.0390572	-0.110947	0.0324518	0.285671	lymph node surgery
20004#1498	370867	2148	0.0230227	-0.0193508	0.0652642	0.286172	upper limb surgery
20003#1140877612	372977	38	0.168951	-0.146235	0.475742	0.287256	vitamin c+a+d tablet
20003#1140865990	372998	17	-0.263875	-0.757087	0.215483	0.288094	digitoxin
20003#1140884512	372936	79	0.117818	-0.101983	0.333625	0.289164	liothyronine
20003#1140866724	373000	15	0.265971	-0.236406	0.747505	0.290025	acebutolol
20003#1141170964	372999	16	-0.271631	-0.782143	0.223384	0.290156	oxynorm 10mg capsule
20003#1141150866	372998	17	-0.263935	-0.760522	0.216959	0.290302	maxolon 5mg tablet
20004#1557	370959	2056	-0.0234448	-0.0669874	0.019963	0.290537	rhinoplasty / nose surgery
20003#1141168322	372851	164	-0.0831012	-0.23831	0.0704802	0.291519	plavix 75mg tablet
20003#1141171066	372994	21	0.222642	-0.199713	0.629237	0.293024	oxynorm 5mg capsule
20003#1140925808	373002	13	0.280557	-0.256739	0.792352	0.295302	preservex 100mg tablet
20002#1220	358265	14750	0.00885147	-0.00773599	0.0254211	0.295345	diabetes
20003#1140879476	372991	24	0.207858	-0.188503	0.590366	0.29599	laxative
20003#1140922804	372315	700	0.0394355	-0.0347545	0.113189	0.296085	premique 0.625mg/5mg tablet
20004#1516	372597	418	0.0508582	-0.0448962	0.145921	0.296153	echocardiogram/transoesophageal echo
20003#1140909674	351003	22012	0.00727101	-0.00639402	0.020924	0.296792	cod liver oil capsule
20002#1122	372938	77	0.117309	-0.105096	0.335803	0.297073	fibrosing alveolitis/unspecified alveolitis
20003#1140878170	372997	18	-0.252282	-0.733104	0.214777	0.2973	hypotonic artificial tears eye drops
20002#1312	366792	6223	0.0133019	-0.0117469	0.0383055	0.297525	prolapsed disc/slipped disc
20003#1140923852	372368	647	-0.0412098	-0.119104	0.0362234	0.298353	elleste-solo 1mg tablet
20002#1207	372374	641	-0.0413258	-0.119446	0.036385	0.298562	prostate problem (not cancer)
20003#1140871050	369461	3554	0.0175816	-0.0156163	0.0506975	0.298664	calcichew d3 tablet
20003#1140861128	372313	702	-0.0394496	-0.114052	0.0347564	0.298732	tildiem 60mg m/r tablet
20003#1140868588	372898	117	0.0949107	-0.0857683	0.2729	0.299671	progesterone product
20002#1278	367896	5119	0.0146243	-0.0130987	0.042293	0.300703	cataract
20003#1140874190	372995	20	0.225842	-0.209742	0.645366	0.301054	macrodantin 50mg capsule
20003#1141193282	372557	458	-0.0486411	-0.141239	0.0433607	0.301679	olmesartan
20002#1282	372849	166	-0.0808687	-0.235195	0.0718135	0.301874	retinal artery/vein occlusion
20003#1141153006	372716	299	0.0593487	-0.0538287	0.171541	0.301971	aprovel 75mg tablet
20003#1140882274	372996	19	-0.242647	-0.710181	0.211063	0.30227	oramorph 100mg/5ml concentrated oral solution
20003#1141170844	372982	33	-0.183247	-0.535345	0.160763	0.302366	liquid paraffin product
20003#1140882976	372994	21	-0.230286	-0.673876	0.201128	0.30265	growth hormone product
20004#1608	372809	206	-0.0722899	-0.21086	0.0648846	0.304149	bone scan
20001#1027	372962	53	0.138952	-0.128863	0.400998	0.304166	small cell lung cancer
20003#1140856454	373002	13	-0.293235	-0.861936	0.255611	0.304223	df118 30mg tablet
20002#1201	370772	2243	-0.0218278	-0.0635669	0.019783	0.30463	bladder problem (not cancer)
20003#1141187568	373000	15	0.255743	-0.242729	0.731908	0.304846	sustiva 600mg tablet
20003#1140861594	372991	24	-0.213987	-0.628089	0.18932	0.305095	clexane 20mg/0.2ml prefilled syringe
20002#1463	371046	1969	-0.0232365	-0.0677162	0.021099	0.305102	ulcerative colitis
20003#1140862168	372204	811	-0.0362037	-0.105571	0.032809	0.305111	bricanyl 250mcg inhaler
20004#1588	372730	285	-0.061073	-0.178374	0.0553194	0.305668	orchidopexy
20002#1515	372953	62	0.128244	-0.119598	0.371004	0.305678	pyelonephritis
20003#1140878676	372975	40	0.158621	-0.14894	0.458427	0.30624	loceryl nail lacquer
20003#1140873634	372938	77	0.114998	-0.107331	0.333362	0.306478	clarithromycin
20003#1140926794	372989	26	0.19598	-0.18556	0.565072	0.306525	mobic 7.5mg tablet
20003#1140882818	372990	25	-0.208877	-0.613977	0.186263	0.306599	alphaderm cream
20003#1141174032	372832	183	0.0749433	-0.0695932	0.217856	0.306807	doublebase gel
20003#1140870956	372703	312	0.0574887	-0.0532663	0.167285	0.306922	alfacalcidol
20003#1141157254	372959	56	-0.138205	-0.406083	0.124997	0.307827	isosorbide mononitrate product
20003#1140884444	371029	1986	0.0228609	-0.0212326	0.0668082	0.308747	codeine
20003#1140861778	372326	689	0.0386	-0.0361363	0.112927	0.310088	dipyridamole
20003#1141157470	372956	59	0.129413	-0.124235	0.377775	0.31243	fentanyl product
20002#1655	372891	124	-0.0914857	-0.270509	0.085343	0.31364	fracture metatarsal
20003#1140867504	372768	247	-0.0645602	-0.190851	0.0605939	0.314225	priadel 200mg m/r tablet
20003#1140884634	372987	28	-0.193577	-0.575378	0.179492	0.315131	cyproterone
20003#1140876394	372977	38	-0.165662	-0.492952	0.154247	0.315848	salivix pastille
20004#1563	367624	5391	0.0138161	-0.0133127	0.0408967	0.31776	inguinal hernia repair
20002#1546	372979	36	-0.169995	-0.50702	0.159713	0.317783	essential thrombocytosis
20002#1143	372435	580	0.041261	-0.0400801	0.122097	0.318622	gastritis/gastric erosions
20003#1140874816	372928	87	0.10572	-0.103841	0.311807	0.318867	dexamethasone
20003#1140878060	372999	16	-0.255914	-0.766823	0.238736	0.318959	alomide eye drops
20003#1140865734	372996	19	0.222357	-0.22293	0.650738	0.319061	liquid paraffin
20003#1140888098	371350	1665	0.0243918	-0.0237728	0.0723835	0.320035	fluticasone
20004#1468	372810	205	0.0688176	-0.06755	0.203755	0.320098	intracranial haematoma drainage
20003#1140881890	372975	40	-0.160051	-0.478716	0.15203	0.320123	betoptic 0.5% eye drops
20003#1140882396	372985	30	-0.185398	-0.55531	0.175635	0.320361	paracetamol+dihydrocodeine tartrate
20003#1140873930	372996	19	0.221713	-0.223397	0.650162	0.320425	septrin 480mg tablet
20003#1141194386	372760	255	-0.0626745	-0.186899	0.0604309	0.320582	telfast 30 tablet
20004#1519	365623	7392	-0.0116915	-0.0347851	0.0113637	0.320665	colonoscopy/sigmoidoscopy
20003#1140867756	372959	56	0.130916	-0.130194	0.386477	0.320772	trimipramine
20003#1140921814	372365	650	0.0389163	-0.038221	0.115587	0.321294	mirena 52mg intrauterine system
20003#1140865724	373003	12	0.276814	-0.283412	0.809369	0.321642	sodium picosulphate
20002#1477	372292	723	0.0367239	-0.0361015	0.109145	0.321646	psoriatic arthropathy
20001#1040	372079	936	0.0324039	-0.0318656	0.096351	0.321846	uterine/endometrial cancer
20003#1140883476	372877	138	0.0834769	-0.0827666	0.247566	0.321964	procyclidine
20003#1140879854	372431	584	-0.0412696	-0.123188	0.0401787	0.322067	sotalol
20002#1350	372586	429	0.0477024	-0.04712	0.141818	0.322339	polycystic ovaries/polycystic ovarian syndrome
20003#1140862560	372968	47	0.141861	-0.142363	0.419366	0.322431	ventide inhaler
20004#1490	369576	3439	-0.0170457	-0.050855	0.0166868	0.322524	male circumcision
20003#1140869162	372929	86	0.105413	-0.105302	0.312428	0.322664	marvelon tablet
20002#1088	372971	44	-0.15136	-0.454208	0.145671	0.322842	arterial embolism
20003#1140883494	372999	16	0.239458	-0.244927	0.703584	0.32307	atropine
20003#1140870504	372927	88	-0.106489	-0.319334	0.103145	0.323194	hydroxocobalamin product
20002#1244	372977	38	0.157476	-0.159361	0.466086	0.32395	infection of nervous system
20004#1361	369507	3508	-0.0168699	-0.0504847	0.01666	0.324676	vaginal prolapse/colposuspension
20003#1140909874	372593	422	0.0477138	-0.0476772	0.14238	0.325087	vitamin b6 preparation
20004#1560	372861	154	0.0788096	-0.0791437	0.234839	0.325232	parotid surgery / parotidectomy
20002#1644	372662	353	-0.0526684	-0.157993	0.0518956	0.325312	fracture rib
20003#1141157452	373005	10	0.300219	-0.312391	0.881759	0.325592	indomethacin product
20003#1140871180	372944	71	-0.11813	-0.356031	0.115972	0.326697	rhumalgan 25mg e/c tablet
20003#1140860976	372885	130	-0.0865775	-0.261197	0.0859704	0.328327	imdur 60mg durule
20003#1141169844	372878	137	0.0828373	-0.084422	0.247885	0.328534	dexamethasone+hypromellose 0.1%/0.5% eye drops
20003#1140857044	372982	33	-0.172714	-0.523295	0.169643	0.328784	tetralysal 204mg capsule
20002#1646	372750	265	0.0596299	-0.0606322	0.178789	0.328957	fracture vertebra / crush fracture / vertebral collapse
20003#1140884704	372971	44	0.144661	-0.149553	0.431675	0.329492	cortisone product
20004#1589	372847	168	0.0744563	-0.076124	0.223365	0.329857	reversal of vasectomy / vasectomy reversal
20003#1140921844	372999	16	0.235345	-0.250763	0.701305	0.333292	powergel 2.5% gel
20003#1141168714	372979	36	-0.164165	-0.500694	0.16469	0.333658	propiverine hydrochloride
20003#1141169700	372974	41	-0.153273	-0.467152	0.154677	0.334187	entacapone
20004#1356	370809	2206	-0.0207473	-0.0629351	0.0213044	0.334327	unilateral oophorectomy
20003#1141187814	372802	213	-0.0666358	-0.20257	0.0681031	0.334578	cialis 10mg tablet
20003#1141157056	372963	52	0.131728	-0.139265	0.39679	0.335612	mizolastine product
20003#1140861090	372120	895	0.0320357	-0.0335487	0.0972996	0.337187	adalat 5mg capsule
20003#1140910854	373003	12	-0.285844	-0.87921	0.287294	0.33743	l-carnitine product
20003#1140881938	372939	76	-0.111238	-0.340768	0.114689	0.338488	beclomethasone dipropionate+salbutamol
20003#1140851072	372990	25	0.186682	-0.201864	0.562313	0.338658	dioctyl 100mg tablet
20003#1141162970	373005	10	-0.312357	-0.964664	0.314042	0.339051	optilast 0.05% eye drops
20003#1140910736	373003	12	0.266801	-0.293732	0.798371	0.339357	cromolyn sodium
20003#1140871506	372905	110	-0.0920862	-0.2824	0.095723	0.33983	ketoprofen
20002#1262	372366	649	-0.0376013	-0.115259	0.0396359	0.341324	parkinsons disease
20003#1141201834	372977	38	0.151673	-0.164782	0.45982	0.341424	cymbalta 30mg gastro-resistant capsule
20003#1140862628	372476	539	-0.0411931	-0.126334	0.0434194	0.341496	piriton 4mg tablet
20003#1141177080	373004	11	-0.29519	-0.914628	0.300703	0.341716	ditropan xl 5mg m/r tablet
20003#1141192736	370815	2200	-0.0204188	-0.0625804	0.0216164	0.341767	ezetimibe
20003#1140882478	372993	22	0.197738	-0.216878	0.597611	0.34177	zovirax 5% cream
20002#1402	369945	3070	0.0172767	-0.0184347	0.0528913	0.342361	endometriosis
20003#1141194224	372876	139	0.0797815	-0.0860168	0.243406	0.342514	allergy relief antihistamine 4mg tablet
20003#1140862776	372709	306	-0.0545934	-0.167788	0.0576785	0.342571	clarityn 10mg tablet
20003#1140865576	372996	19	0.212176	-0.234008	0.641357	0.342639	cholestyramine
20003#1140870194	372980	35	0.157565	-0.172036	0.478687	0.342845	goserelin
20002#1141	372975	40	-0.152093	-0.469713	0.159086	0.343283	oesophageal varicies
20003#1140858452	372858	157	0.0749574	-0.0812039	0.229189	0.343889	hepacon b12 1mg/1ml injection
20003#1140864734	372863	152	0.0760699	-0.0824915	0.232678	0.344154	combivent inhaler
20003#1141200748	372980	35	-0.162634	-0.503867	0.170959	0.345002	care ibuprofen 10% gel
20003#1140916790	372463	552	0.0400969	-0.043426	0.123064	0.345149	evorel 25 patch
20003#1140879730	372952	63	0.117242	-0.128739	0.358365	0.345542	buspirone
20002#1276	372299	716	-0.0353997	-0.109276	0.0380941	0.346402	diabetic eye disease
20003#1140867960	373001	14	-0.25821	-0.804349	0.269682	0.346548	tryptophan product
20003#1140867444	372837	178	0.0699958	-0.0765995	0.214936	0.346664	risperidone
20004#1501	369054	3961	0.0150317	-0.016344	0.0463346	0.347139	carpal tunnel surgery
20003#1141192000	372743	272	-0.0574968	-0.177893	0.0619542	0.347409	dutasteride
20003#1141188652	373004	11	-0.291028	-0.910283	0.306617	0.34931	phorpain 5% gel
20004#1405	371575	1440	0.0246318	-0.0271005	0.0761682	0.349765	incisional hernia repair
20003#1140883968	372878	137	0.0791014	-0.0882455	0.244239	0.351094	carmellose
20003#1140868460	372858	157	0.073888	-0.0824188	0.228202	0.351154	progynova 1mg tablet
20003#1140878186	372875	140	-0.0795768	-0.247919	0.0867385	0.351331	liquifilm tears 1.4% eye drops
20003#1140910640	372741	274	0.0559822	-0.0624618	0.173337	0.352067	luteine
20003#1140883560	372997	18	-0.224249	-0.70384	0.241492	0.352893	orphenadrine
20001#1008	373000	15	0.234167	-0.269504	0.717289	0.353027	ear cancer
20004#1532	372052	963	0.0298419	-0.0333843	0.0927709	0.353804	ankle surgery
20003#1140882542	372957	58	-0.123071	-0.385726	0.135062	0.354435	fucidin cream
20003#1140875990	372376	639	0.0365537	-0.0410601	0.113701	0.354529	hypromellose
20004#1612	372844	171	-0.0714557	-0.223529	0.0789858	0.354546	barium enema
20003#1140927086	372692	323	-0.0518242	-0.162022	0.0575002	0.354779	arthrotec 50 tablet
20003#1140883828	372994	21	-0.206655	-0.650127	0.224512	0.354787	polytar af liquid
20003#1141168936	372321	694	0.0349891	-0.0395289	0.109115	0.356174	sildenafil
20003#1140870102	373005	10	-0.299686	-0.949208	0.325264	0.357417	interferons
20003#1140862810	372940	75	-0.107594	-0.338606	0.119685	0.357473	phenergan 10mg tablet
20003#1141177686	372978	37	-0.153891	-0.485423	0.170018	0.357595	fersamal tablet
20003#1140856436	373002	13	-0.263141	-0.834331	0.286535	0.357983	propain tablet
20003#1140862290	372977	38	0.146307	-0.169956	0.454355	0.358566	adrenaline product
20003#1140871388	372980	35	-0.158115	-0.499356	0.175487	0.358638	cuprofen 200mg tablet
20003#1141167334	372537	478	0.0418202	-0.0478431	0.130852	0.35896	colofac-100 tablet
20003#1141157496	373001	14	-0.251785	-0.798459	0.276299	0.359014	diazepam product
20004#1544	372640	375	0.0472015	-0.0541283	0.147711	0.35932	breast biopsy
20003#1140871638	372999	16	-0.234627	-0.744377	0.258654	0.359666	napratec tablet combination pack
20003#1140926994	373000	15	0.228078	-0.270923	0.704603	0.360348	campral ec 333mg e/c tablet
20003#1141173872	372960	55	0.121399	-0.142022	0.379217	0.361442	cetraben cream
20003#1141164276	372734	281	0.0541556	-0.0627236	0.170008	0.361704	nebivolol
20003#1141200498	372998	17	0.215648	-0.257158	0.669639	0.362353	senokot hi-fibre lemon 3.5g/sachet s/f granules
20003#1140863286	372976	39	0.143152	-0.168783	0.446984	0.362391	atarax 10mg tablet
20004#1476	372933	82	0.0992443	-0.116303	0.31116	0.362892	fistula for dialysis
20003#1140862952	372886	129	0.079303	-0.0929098	0.249229	0.363636	mucodyne 375mg capsule
20003#1141187776	372799	216	-0.062287	-0.197361	0.0714616	0.363748	nurofen 200mg tablet
20003#1140921938	372978	37	0.14619	-0.173879	0.457672	0.364471	diethylamine salicylate 10% cream bp
20003#1140860882	372998	17	-0.224732	-0.71733	0.253468	0.364701	cilazapril
20003#1140870980	372994	21	0.192954	-0.232407	0.60295	0.365711	calcitriol product
20003#1140870862	372659	356	-0.0482061	-0.153264	0.0560301	0.366619	calcichew forte 2.5g chewable tablet
20003#1140868260	373004	11	0.263009	-0.32247	0.818239	0.367061	distalgesic tablet
20003#1141152098	372960	55	0.119646	-0.14383	0.377594	0.368594	rinatec 0.03% aqueous nasal spray
20004#1318	366990	6025	-0.0117593	-0.0374288	0.0138639	0.368825	hip replacement/revision
20003#1141156666	372999	16	0.218821	-0.267673	0.685537	0.368895	neorecormon 500iu injection (pdr for recon)+solvent
20003#1140875974	372983	32	0.156224	-0.189165	0.492144	0.369049	locorten-vioform ear drops
20004#1495	371218	1797	-0.0212443	-0.0677664	0.0251231	0.369981	lower limb surgery
20003#1140882464	372967	48	-0.13082	-0.41985	0.152829	0.370748	daktarin 2% cream
20002#1163	372637	378	0.0458382	-0.0550231	0.14591	0.371216	cholecystitis
20003#1140909702	372301	714	-0.0336216	-0.107536	0.039893	0.371357	sulfasalazine
20003#1140911834	373004	11	-0.278183	-0.898908	0.319088	0.371371	durogesic 75micrograms/hour patch
20002#1577	372995	20	0.196003	-0.240995	0.617709	0.371454	typhoid fever
20003#1140870958	372981	34	0.150624	-0.184311	0.476354	0.371785	one-alpha 250nanograms capsule
20003#1141194852	372944	71	-0.107294	-0.344678	0.126241	0.371887	dicycloverine
20003#1140882544	373003	12	0.249518	-0.311344	0.783543	0.372583	fucidin ointment
20002#1376	372939	76	-0.103619	-0.333153	0.122295	0.372604	giant cell/temporal arteritis
20003#1140862424	372991	24	-0.185588	-0.59962	0.217473	0.373651	slo-phyllin 60mg m/r capsule
20003#1140883548	372543	472	-0.0411455	-0.132194	0.0493126	0.374234	ipratropium
20004#1445	372976	39	0.139948	-0.172487	0.444631	0.374312	bullaectomy/bullae removal
20003#1140878426	373005	10	-0.287572	-0.933786	0.33401	0.374755	polytar emollient bath additive
20003#1140868074	372963	52	-0.124755	-0.403054	0.148286	0.375254	stugeron 15mg tablet
20003#1140876052	372959	56	0.11692	-0.144429	0.372893	0.375841	syntaris 25micrograms nasal spray
20004#1436	372465	550	0.0376447	-0.0459937	0.12076	0.376212	glaucoma surgery/trabeculectomy
20004#1370	370271	2744	0.0169893	-0.020725	0.0545947	0.376595	mammoplasty/cosmetic operation on breast
20002#1573	372715	300	0.0507271	-0.0624816	0.162959	0.377789	shingles
20003#1140862162	372988	27	0.166713	-0.209461	0.531062	0.377944	bricanyl 5mg tablet
20003#1140862742	372997	18	0.201921	-0.256547	0.642323	0.379133	vallergan 10mg tablet
20004#1527	372074	941	0.0286374	-0.0353673	0.0923338	0.379379	dental/tooth surgery
20003#1141180148	372876	139	0.0738378	-0.0921289	0.237629	0.380159	arcoxia 60mg tablet
20003#1141166200	372883	132	-0.0768493	-0.249873	0.0939478	0.380992	implanon 68mg subdermal implant
20002#1297	370072	2943	0.0161836	-0.0200975	0.0523666	0.381294	muscle/soft tissue problem
20003#1141153236	372943	72	0.101884	-0.128354	0.32783	0.381413	oxis 6micrograms turbohaler
20003#1140868400	372995	20	0.191648	-0.24567	0.612711	0.381974	oestriol product
20004#1437	370855	2160	0.0188441	-0.0234865	0.0610445	0.382199	retinal operation/vitrectomy
20003#1140860912	372997	18	0.20093	-0.258566	0.642759	0.382793	gopten 500micrograms capsule
20003#1140882112	372929	86	0.0932169	-0.117959	0.301004	0.383241	co-careldopa
20002#1508	372703	312	-0.0496651	-0.161822	0.0616006	0.383581	jaundice (unknown cause)
20003#1140878526	373004	11	0.254995	-0.332247	0.812426	0.383618	bactroban ointment
20002#1196	371295	1720	0.0210054	-0.0263658	0.0682058	0.383937	urinary tract infection/kidney infection
20003#1140871196	372852	163	-0.0686403	-0.224072	0.0849746	0.384008	lodine 200mg tablet
20003#1140876350	373001	14	0.225778	-0.293624	0.722173	0.384499	cod liver oil+zinc oxide 11.4/38% ointment
20003#1140879824	372974	41	-0.137817	-0.451734	0.169571	0.384783	labetalol
20003#1140868650	373005	10	0.267112	-0.351233	0.852153	0.38549	norditropin(epr) 12iu(4mg) injection (pdr for recon)+diluent
20002#1620	372907	108	0.0828096	-0.105658	0.268445	0.385631	bursitis
20003#1140856442	372977	38	0.138413	-0.178439	0.447042	0.385979	solpadeine soluble effervescent tablet
20003#1140909706	372986	29	0.15787	-0.204981	0.509894	0.387025	chlortalidone
20003#1140861138	372671	344	-0.0468473	-0.153622	0.059126	0.388054	adizem-60 m/r tablet
20003#1140879540	368708	4307	-0.0132565	-0.0434074	0.0168271	0.388284	fluoxetine
20003#1140867624	372940	75	-0.100844	-0.331932	0.126499	0.388637	prothiaden 25mg capsule
20002#1560	372878	137	0.0731623	-0.094305	0.238349	0.388678	breast fibroadenoma
20003#1140877988	372944	71	-0.103567	-0.340851	0.129995	0.388694	teoptic 1% eye drops
20003#1140871996	372948	67	0.103922	-0.13485	0.338092	0.389139	sanomigran 500micrograms tablet
20002#1194	372718	297	0.0496605	-0.0639964	0.162334	0.389769	renal failure not requiring dialysis
20003#1140879762	372920	95	0.0872572	-0.113462	0.284854	0.390602	celiprolol
20003#1141151946	372890	125	-0.0773921	-0.255383	0.0982991	0.391096	cipramil 10mg tablet
20003#1141193140	373004	11	0.25084	-0.336439	0.808443	0.391318	evening primrose oil 20% cream
20003#1140871162	372992	23	0.174767	-0.231475	0.56728	0.391557	vitamins capsule bpc
20003#1141186750	372974	41	-0.135555	-0.449538	0.171727	0.392595	biotene oralbalance oral gel
20003#1140878346	372980	35	-0.146657	-0.486679	0.18586	0.39292	alphosyl cream
20003#1140921600	366667	6348	0.0108087	-0.0140363	0.0356085	0.39341	citalopram
20003#1140866000	372984	31	-0.155737	-0.518083	0.197659	0.393953	ursofalk 250mg capsule
20002#1670	372966	49	0.12006	-0.159101	0.392859	0.394044	allergy to elastoplast
20002#1561	372633	382	-0.0438224	-0.145146	0.0567447	0.394868	raynaud's phenomenon/disease
20003#1140864286	372401	614	-0.0344928	-0.114235	0.0447854	0.395191	flixotide 25micrograms inhaler
20002#1638	372836	179	-0.0639074	-0.212118	0.0828117	0.395715	fracture hand
20003#1141157178	372897	118	0.0775428	-0.102692	0.255204	0.395791	senna product
20002#1599	372737	278	0.050765	-0.0669532	0.167403	0.395818	constipation
20001#1053	372297	718	0.0316287	-0.0415835	0.104443	0.395868	non-hodgkins lymphoma
20003#1140865658	372959	56	0.112077	-0.149348	0.368056	0.396008	lomotil tablet
20003#1140875620	372998	17	-0.21062	-0.704968	0.268196	0.396674	difflam cream
20003#1141194840	372994	21	0.180865	-0.244905	0.591283	0.397042	hydrocortisone+lidocaine
20003#1140916342	372979	36	-0.143198	-0.478329	0.184681	0.397412	beta-blocker
20003#1141194800	372925	90	0.0884109	-0.118095	0.291627	0.39775	bendroflumethiazide+potassium 2.5mg/7.7mmol m/r tablet
20003#1141166006	372411	604	-0.0346234	-0.115108	0.0454027	0.397813	telmisartan
20003#1140888688	371876	1139	-0.0251639	-0.0836887	0.0331082	0.398369	betahistine
20003#1141168752	372673	342	-0.0459327	-0.152952	0.0602647	0.398433	peptac liquid
20002#1232	372982	33	-0.149396	-0.50031	0.193229	0.398713	disorder of adrenal gland
20003#1140852976	361546	11469	0.00800101	-0.0105972	0.0265748	0.398814	multivitamins
20002#1441	372617	398	-0.0425058	-0.141675	0.0559753	0.399251	malaria
20003#1141166264	373005	10	0.25767	-0.357694	0.837775	0.399592	spasmonal fibre granules 500g
20002#1078	370437	2578	0.0166251	-0.0221236	0.0552619	0.399714	heart valve problem/heart murmur
20003#2038459814	372064	951	-0.0274887	-0.0916156	0.0363504	0.399767	digoxin
20003#1140917128	372973	42	-0.131678	-0.441862	0.171445	0.40018	imedeen tablet
20004#1595	372924	91	0.0874379	-0.117894	0.289538	0.400322	removal of squamous cell carcinoma (scc)
20003#1140883504	368787	4228	-0.0130399	-0.0434627	0.0173152	0.400334	cetirizine
20004#1504	367799	5216	0.0117105	-0.0156195	0.038986	0.400541	removal of mole/skin lesion
20003#1140874776	373005	10	0.256953	-0.358915	0.838236	0.401328	propylthiouracil
20003#1140909704	372993	22	0.174689	-0.24044	0.575364	0.401709	sodium picosulfate
20003#1140916682	367047	5968	0.0110031	-0.0147418	0.0366991	0.401767	evening primrose oil
20003#1140888502	372689	326	0.046204	-0.062426	0.153971	0.402642	amiodarone
20003#2038460076	372673	342	0.0450462	-0.0608989	0.150148	0.402803	phenytoin
20003#1140888770	372979	36	0.136629	-0.18856	0.45294	0.404054	epinephrine
20002#1083	372859	156	-0.0672244	-0.225991	0.0897837	0.404058	subdural haemorrhage/haematoma
20004#1564	372689	326	0.0460506	-0.062618	0.15383	0.404315	femoral hernia repair
20003#1140869262	373004	11	0.241474	-0.33965	0.793151	0.404422	ovysmen tablet
20003#1140868422	372978	37	0.134636	-0.186459	0.446928	0.404973	harmogen 1.5mg tablet
20003#1140865580	372511	504	0.0369165	-0.0504011	0.123658	0.405766	asacol 400mg e/c tablet
20003#1141200564	372704	311	0.0469125	-0.0641702	0.157039	0.405826	duloxetine
20001#1006	372731	284	-0.0495302	-0.166955	0.0669499	0.40654	larynx/throat cancer
20002#1542	372477	538	-0.0360408	-0.121444	0.0488171	0.406673	fibromyalgia
20003#1140866406	372950	65	-0.104033	-0.352305	0.139819	0.407403	frumil tablet
20004#1574	372974	41	-0.130672	-0.443951	0.176157	0.40901	colostomy surgery
20003#1141146508	372845	170	0.062704	-0.0874701	0.211133	0.410451	nasacort 55micrograms aqueous nasal spray
20003#1141150594	373004	11	0.240469	-0.346266	0.796441	0.410501	interferon beta-1a
20003#1140862144	372015	1000	-0.026129	-0.0885632	0.0360211	0.411014	salmeterol
20003#1140857912	372981	34	0.138208	-0.196851	0.463608	0.412314	desogestrel
20003#1141151016	372723	292	0.0477561	-0.0669588	0.161475	0.412521	losartan potassium+hydrochlorothiazide 50mg/12.5mg tablet
20004#1499	367435	5580	-0.0110708	-0.0375825	0.0153907	0.412658	shoulder surgery
20003#1140870554	372988	27	-0.159923	-0.547988	0.218387	0.41366	sando-k effervescent tablet
20003#1140865668	372820	195	0.0580828	-0.0820899	0.196714	0.414172	sulphasalazine
20003#1140882160	372983	32	0.142416	-0.204104	0.479439	0.414382	rynacrom 2% nasal drops
20003#1140877868	373001	14	-0.22284	-0.766855	0.302735	0.414697	voltarene 25mg e/c tablet
20002#1415	369754	3261	0.0143214	-0.0201539	0.0487095	0.41492	ear/vestibular disorder
20003#1140921088	372935	80	0.0903075	-0.128861	0.305559	0.415253	tridestra tablet
20003#1140853978	373004	11	0.238156	-0.348428	0.794798	0.415327	oxymetazoline 500micrograms/ml nasal spray
20003#1140909720	373004	11	0.23892	-0.349675	0.797991	0.415422	n-acetylcysteine
20003#1140878504	373003	12	0.227754	-0.334443	0.762965	0.416812	polytar plus liquid
20003#1140868794	372978	37	0.131467	-0.190056	0.444827	0.417206	sodium clodronate
20003#1141190956	372982	33	0.139049	-0.201487	0.47017	0.417372	paracetamol+tramadol
20002#1598	370490	2525	0.0161765	-0.0230339	0.0552738	0.418077	tonsiltis
20002#1193	372836	179	0.0598949	-0.0864301	0.204597	0.419833	renal failure requiring dialysis
20003#1140875346	373002	13	-0.228779	-0.794942	0.31742	0.420758	tenoxicam
20001#1059	370099	2916	-0.0150136	-0.051612	0.0214872	0.420765	malignant melanoma
20003#1140880240	373003	12	0.225078	-0.335773	0.756972	0.420801	roaccutane 5mg capsule
20003#1141171948	371913	1102	-0.0243934	-0.0839422	0.0348878	0.420983	adcal 600mg chewable tablet
20003#1140868134	372977	38	-0.132404	-0.458476	0.186371	0.421117	ondansetron
20002#1452	363485	9530	0.00833472	-0.0120134	0.0286536	0.42174	eczema/dermatitis
20003#1141175192	373001	14	0.209244	-0.312379	0.708093	0.422275	sevelamer
20003#1141168660	372965	50	-0.114836	-0.398016	0.162969	0.422487	repaglinide
20003#1140871336	372784	231	-0.0529601	-0.18313	0.0760455	0.423174	indomethacin
20003#1140865686	372969	46	-0.119858	-0.416466	0.170614	0.423709	dulco-lax 5mg e/c tablet
20003#1140911680	372424	591	-0.0331238	-0.114531	0.0477786	0.423738	starflower oil
20003#1140884090	373004	11	-0.24782	-0.866107	0.347646	0.424233	neomycin product
20003#1141200570	372996	19	-0.187144	-0.653525	0.264498	0.42459	yentreve 20mg gastro-resistant capsule
20003#1141188594	372923	92	-0.0841098	-0.292095	0.120823	0.424686	humira 40mg injection solution 0.8ml prefilled syringe
20003#1140883480	372980	35	0.132654	-0.197342	0.453682	0.424735	propantheline
20002#1437	372912	103	0.0779756	-0.114924	0.267983	0.424811	myasthenia gravis
20002#1630	372963	52	-0.111814	-0.388966	0.160254	0.425025	fracture neck / cervical fracture
20002#1523	372860	155	0.0637357	-0.0938266	0.219364	0.425091	trigemminal neuralgia
20003#1141189066	373001	14	0.208394	-0.314701	0.708034	0.425232	solpadeine headache tablet
20002#1330	370980	2035	-0.0177782	-0.0615828	0.0258822	0.425562	iron deficiency anaemia
20003#1140871966	373004	11	0.232279	-0.354093	0.786827	0.425994	midrid capsule
20003#1140862684	373004	11	-0.246655	-0.865233	0.347954	0.426134	tilade mint 2mg inhaler
20003#1140872026	372970	45	0.117218	-0.174841	0.40232	0.426182	migraleve duopack tablet
20003#1140864232	372973	42	0.121142	-0.18106	0.4158	0.426499	provera 2.5mg tablet
20003#1140861922	372999	16	0.194439	-0.293939	0.663167	0.426537	lipid lowering drug
20003#1140868580	372800	215	-0.0546411	-0.190029	0.0793637	0.426601	norethisterone
20003#1140869978	372999	16	-0.202449	-0.710096	0.288985	0.427529	hydroxyurea
20002#1666	371972	1043	0.0245865	-0.036374	0.0852575	0.42815	benign breast lump
20003#1140867184	373005	10	-0.256533	-0.902991	0.364472	0.428373	haldol 5mg tablet
20003#1140928142	372983	32	-0.141788	-0.49669	0.205321	0.428809	lamivudine
20003#1140868820	373004	11	-0.244368	-0.859885	0.348574	0.428861	desmospray 10micrograms nasal spray
20002#1310	372972	43	0.119131	-0.179373	0.410639	0.428883	paget's disease
20003#1140866108	373005	10	-0.257492	-0.908527	0.36731	0.429628	xipamide
20002#1453	368762	4253	0.012085	-0.0181241	0.0422276	0.432487	psoriasis
20004#1577	372956	59	-0.103316	-0.363814	0.152601	0.433056	anterior resection
20003#1140882272	372916	99	-0.0791991	-0.279187	0.117998	0.434517	oramorph 10mg/5ml oral solution
20003#1140861834	373004	11	-0.241885	-0.861616	0.352033	0.435085	cyklokapron 500mg tablet
20002#1584	372971	44	0.116007	-0.178894	0.404119	0.435614	mitral valve disease
20002#1349	369962	3053	-0.0142599	-0.0501826	0.0215652	0.435929	ovarian cyst or cysts
20001#1001	372786	229	0.0511606	-0.0783512	0.179414	0.4366	lung cancer
20003#1140857200	372986	29	0.142054	-0.221569	0.494848	0.437361	calcium sulphaloxate
20003#1140868458	372867	148	0.0634276	-0.0978424	0.222611	0.437877	hormonin tablet
20002#1536	372905	110	-0.0746419	-0.264612	0.112851	0.438318	spinal stenosis
20002#1445	372673	342	-0.0421591	-0.149229	0.0640745	0.4385	clotting disorder/excessive bleeding
20002#1117	372383	632	-0.0309257	-0.109466	0.0471684	0.438969	other respiratory problems
20002#1550	372892	123	0.0693286	-0.107707	0.243882	0.439619	lichen sclerosis
20003#1140866568	372995	20	-0.175749	-0.627862	0.262856	0.439664	disopyramide
20003#1140882618	372869	146	-0.063992	-0.228248	0.0983938	0.442581	diprosalic ointment
20003#1141179886	372998	17	0.181093	-0.290402	0.634613	0.44357	propecia 1mg tablet
20004#1572	372941	74	-0.0899198	-0.32195	0.138451	0.44401	ileostomy reversal
20002#1528	372806	209	0.0527262	-0.0830062	0.187042	0.444101	macular degeneration
20003#1140926430	372877	138	0.0647035	-0.102244	0.229401	0.444469	climesse tablet
20003#1141167678	373003	12	0.215138	-0.349347	0.752762	0.445068	pharmaton capsule
20003#1140883044	372992	23	-0.162073	-0.583424	0.247939	0.445124	tri-adcortyl cream
20003#1140911758	372999	16	-0.195271	-0.704602	0.297061	0.445188	hedex tablet
20003#1140859220	372978	37	-0.127512	-0.458281	0.196142	0.44523	fusidic acid
20002#1256	372859	156	0.0607636	-0.0961656	0.215825	0.445258	acute infective polyneuritis/guillain-barre syndrome
20003#1140875552	373005	10	-0.247862	-0.89615	0.375766	0.445752	zovirax 3% eye ointment
20003#1140879758	372991	24	0.153007	-0.247151	0.540931	0.447044	betaxolol
20003#1141177606	372970	45	-0.114542	-0.412855	0.178099	0.447561	avandia 4mg tablet
20003#1141192410	370677	2338	-0.0158061	-0.056683	0.0249518	0.447859	rosuvastatin
20003#1140923272	372997	18	-0.182245	-0.660942	0.280978	0.4486	co-triamterzide
20004#1536	372435	580	0.0313981	-0.0500764	0.112376	0.448684	lipoma removed / excision of lipoma
20002#1449	372961	54	-0.104233	-0.376683	0.163173	0.4493	myeloproliferative disorder
20003#1140871776	372985	30	0.135994	-0.221183	0.482954	0.449331	mst continus 10mg m/r tablet
20003#1140869362	372714	301	-0.043888	-0.158221	0.0694543	0.44989	femulen tablet
20003#1141168578	372911	104	0.0733118	-0.118639	0.262234	0.450607	evista 60mg tablet
20004#1105	372786	229	0.0495655	-0.0799805	0.177861	0.451167	carotid artery surgery/endarterectomy
20003#1140871024	370400	2615	-0.0148114	-0.0534102	0.0236763	0.451347	vitamin b compound tablet
20003#1141168684	372683	332	-0.0415187	-0.150088	0.0661832	0.451755	xenical 120mg capsule
20002#1192	372840	175	0.0564949	-0.0915201	0.202832	0.451861	renal/kidney failure
20003#1140867244	372968	47	-0.111139	-0.403604	0.175461	0.452022	stelazine 1mg tablet
20002#1576	372995	20	-0.17128	-0.623753	0.268493	0.452157	dengue fever
20002#1602	372873	142	0.0627569	-0.101866	0.225319	0.452192	bowel / intestinal obstruction
20003#1140882708	372999	16	-0.19144	-0.698045	0.299817	0.45261	clobetasone butyrate+neomycin sulphate
20003#1141189094	372881	134	0.064422	-0.104786	0.231481	0.452737	avandamet 1mg / 500mg tablet
20003#1140865966	373001	14	0.196511	-0.326563	0.697649	0.452763	digoxin product
20003#1140863202	372277	738	-0.027772	-0.100479	0.0445454	0.452855	temazepam
20004#1453	372214	801	-0.0266398	-0.096375	0.0427468	0.452898	splenectomy
20003#1141173444	372986	29	-0.141776	-0.516723	0.223388	0.452978	dulco-lax 2.5mg perles
20003#1140878174	373001	14	-0.20508	-0.750291	0.32097	0.453536	isopto plain 0.5% eye drops
20002#1275	372401	614	0.0301888	-0.0490226	0.10893	0.453742	retinal problem
20003#1140923348	372714	301	0.0430011	-0.0700289	0.155041	0.453927	co-proxamol
20002#1671	372986	29	0.136952	-0.227041	0.489888	0.454307	allergy to nickel
20003#1140851730	373005	10	-0.243888	-0.894615	0.381656	0.454587	calcicard 60mg tablet
20003#1140910566	372985	30	0.134191	-0.222569	0.480762	0.454854	glyclizide
20004#1579	372513	502	-0.0335172	-0.121725	0.0541364	0.455006	anal fissure surgery
20001#99999	372607	408	-0.0371611	-0.135007	0.0599719	0.455022	unclassifiable
20003#1140909890	372993	22	0.156501	-0.260771	0.560511	0.455558	sulfinpyrazone
20003#1140877630	372852	163	-0.0588676	-0.214593	0.0950789	0.456204	calcium+ergocalciferol tablet
20003#1140909876	372974	41	0.114765	-0.191278	0.41319	0.456938	calciferol
20003#1140874826	373004	11	-0.229719	-0.845864	0.363402	0.457238	glucagon product
20003#1140878308	372971	44	-0.113393	-0.415463	0.182426	0.457403	aveeno cream
20003#1140873608	372729	286	0.0436396	-0.0720909	0.158325	0.457868	erythromycin
20004#1219	372019	996	-0.0235996	-0.0860524	0.0385724	0.457915	other urological surgery
20004#1517	365477	7538	-0.00864256	-0.0315065	0.014184	0.458407	endoscopy / gastroscopy
20003#1140880462	372949	66	0.0903707	-0.150788	0.326912	0.458472	metrogel 0.75% gel
20003#1140868816	372916	99	0.0737381	-0.123153	0.267593	0.459556	desmopressin
20003#1140916356	369603	3412	0.0127231	-0.0210637	0.0464271	0.459927	losartan
20003#1141150840	372997	18	-0.177695	-0.656209	0.28597	0.460172	aricept 5mg tablet
20003#1140867420	372992	23	-0.156097	-0.575673	0.252203	0.460217	clozapine
20003#1140876006	372950	65	0.0904824	-0.15241	0.328645	0.461076	polyvinyl alcohol 1% eye drops
20003#1141173212	372986	29	-0.13829	-0.510824	0.225137	0.461687	benadryl plus capsule
20002#1154	364104	8911	0.00790795	-0.0131654	0.0289493	0.461698	irritable bowel syndrome
20003#1140878246	372994	21	-0.163494	-0.60492	0.265058	0.461725	balneum plus bath oil
20002#1451	372686	329	0.040397	-0.0677105	0.147611	0.462108	hereditary/genetic haematological disorder
20002#1516	372373	642	0.0290981	-0.0486906	0.106471	0.462277	bph / benign prostatic hypertrophy
20003#1140884464	371684	1331	-0.0202113	-0.074263	0.0336255	0.462732	dihydrocodeine
20003#1141181150	372984	31	-0.133829	-0.494875	0.219043	0.462768	cilostazol
20003#1140882908	372982	33	-0.129424	-0.478658	0.212069	0.462938	hydrocortisone+miconazole
20003#1140923788	372970	45	-0.110658	-0.409032	0.181787	0.463003	monomax sr 40 m/r capsule
20003#1140862070	372993	22	-0.15925	-0.590841	0.260042	0.463528	ventolin cr 4mg m/r tablet
20003#1140874014	372889	126	0.0647439	-0.10953	0.236647	0.463556	metronidazole
20003#1140874950	372998	17	0.174005	-0.300172	0.629305	0.463637	prednesol 5mg tablet
20003#1140882794	373003	12	-0.216693	-0.806369	0.351236	0.463713	clobetasol propionate+neomycin sulphate+nystatin
20003#1141200094	373004	11	-0.226219	-0.842871	0.365962	0.463945	vaniqa 11.5% cream
20003#1140927812	373003	12	-0.216508	-0.806614	0.351652	0.464321	decongestant 0.05% nasal spray
20003#1141173328	372904	111	0.0689892	-0.117164	0.252424	0.464412	ursodeoxycholic acid
20001#1067	372997	18	0.169091	-0.292553	0.613606	0.465051	adrenal cancer
20002#1380	372996	19	0.164492	-0.284907	0.597665	0.465533	polyartertis nodosa
20003#1140910814	372840	175	0.0548231	-0.0935412	0.201443	0.466334	sodium thyroxine
20002#1548	372805	210	0.0499249	-0.0851332	0.183578	0.466472	acne/acne vulgaris
20004#1568	372884	131	0.0631666	-0.107996	0.232143	0.466695	duodenal ulcer surgery
20004#1507	370884	2131	0.0158405	-0.0269289	0.0584694	0.46716	ectopic pregnancy surgery
20004#1573	372820	195	-0.0522779	-0.194166	0.0882314	0.468091	surgery for pyloric stenosis
20003#1141188426	372960	55	0.0966674	-0.167202	0.355004	0.468207	gavilast-p 75mg tablet
20003#1141191044	357673	15342	-0.00605191	-0.0224173	0.0102953	0.468331	levothyroxine sodium
20003#1140862438	372835	180	0.0537468	-0.092349	0.198197	0.468424	uniphyllin continus 200mg m/r tablet
20003#1141181594	372854	161	0.0568272	-0.0978514	0.209598	0.468784	estriol product
20003#1141178816	372971	44	0.107671	-0.187225	0.395673	0.46925	aranesp 10micrograms/0.4ml prefilled syringe
20003#1140928916	372616	399	0.0359924	-0.0620468	0.133309	0.47019	olanzapine
20002#1664	372776	239	0.0464896	-0.0805772	0.172268	0.471101	dysmenorrhoea / dysmenorrhea
20003#1140867168	372969	46	-0.107336	-0.402149	0.181594	0.471241	haloperidol
20003#1140862938	372988	27	0.136365	-0.240102	0.501247	0.471241	acetylcysteine
20003#1141166368	372983	32	0.125031	-0.220439	0.460129	0.471712	femodette tablet
20002#1524	372964	51	0.0996824	-0.17467	0.368057	0.47174	spina bifida
20004#1320	368452	4563	-0.0107313	-0.0400076	0.0184834	0.472026	spine or back surgery
20003#1140869772	373004	11	-0.222356	-0.839726	0.371393	0.472357	fluorouracil
20003#1140878184	372934	81	0.0791091	-0.138558	0.293017	0.472535	sno-tears eye drops
20002#1649	372798	217	0.0484354	-0.0846097	0.180177	0.473392	fracture shaft of femur
20003#1140870900	373004	11	-0.22074	-0.835827	0.371481	0.474241	phosphate-sandoz tablet
20003#1140866416	373004	11	-0.220852	-0.837516	0.37175	0.474755	moduret 25 tablet
20003#1140888560	367638	5377	-0.00983765	-0.0368958	0.0171692	0.475666	perindopril
20002#1483	372949	66	0.0870373	-0.154538	0.324221	0.476216	atrial flutter
20003#1140868064	372916	99	-0.0721886	-0.272231	0.124999	0.476317	serc-8 tablet
20002#1544	372759	256	0.0443177	-0.0783345	0.165876	0.476897	dupuytren's contracture
20003#1141200708	372910	105	-0.0699816	-0.264238	0.121495	0.477041	strontium product
20003#1140874126	372803	212	0.0484695	-0.0861868	0.181696	0.478204	nitrofurantoin
20003#1140922714	372920	95	0.0722264	-0.128891	0.270253	0.478222	dorzolamide
20003#1140882728	372836	179	0.0526974	-0.0937636	0.19751	0.478242	otomize ear spray
20001#1048	372836	179	-0.0531441	-0.201323	0.093496	0.47983	leukaemia
20003#1140927320	372908	107	0.0675282	-0.121467	0.25371	0.480559	dermol 500 lotion
20003#1140927328	372302	713	0.0263497	-0.0471186	0.0994157	0.480897	terbinafine
20004#1442	372670	345	-0.0380207	-0.144472	0.0676251	0.482273	amputation of toe
20003#1140872734	373005	10	0.21634	-0.402258	0.801664	0.482349	augmentin 625mg tablet
20004#1584	372896	119	-0.0647089	-0.246555	0.114955	0.482976	testicular lump removal
20004#1529	372959	56	-0.0947804	-0.361943	0.167659	0.483131	duodenal surgery
20003#1140879806	372253	762	0.0253811	-0.0457891	0.0961792	0.483436	diltiazem
20003#1141179914	372819	196	0.0497833	-0.0903352	0.188428	0.483944	bimatoprost
20003#1140861780	372791	224	-0.0469718	-0.179319	0.0841594	0.4847	persantin 25mg tablet
20003#1140873650	372984	31	0.123392	-0.227618	0.464612	0.485019	clindamycin
20003#1140872694	372888	127	-0.0623085	-0.238422	0.111603	0.485373	flucloxacillin
20003#1140869370	372912	103	-0.0691893	-0.265137	0.123876	0.485755	norgeston tablet
20003#1140881346	373001	14	-0.189359	-0.731189	0.333279	0.48609	glutamic acid product
20003#1140861892	373005	10	0.213992	-0.403055	0.798978	0.486124	acipimox
20002#1667	372936	79	0.0774619	-0.142975	0.294105	0.487348	alopecia / hair loss
20002#1331	371907	1108	-0.0209576	-0.0802318	0.0380513	0.487348	pernicious anaemia
20002#1400	372642	373	-0.036099	-0.138354	0.0654112	0.487421	peptic ulcer
20003#1140865578	372491	524	-0.0304092	-0.116626	0.0552712	0.488038	mesalazine
20003#1141173882	372983	32	0.120888	-0.225551	0.457898	0.48836	nateglinide
20003#1140868170	372479	536	0.0297936	-0.0549536	0.113985	0.489385	prochlorperazine
20003#1140865358	372999	16	0.16907	-0.319539	0.637878	0.489422	maalox tablet
20002#1140	372931	84	0.0745817	-0.138909	0.284542	0.490036	oesophageal stricture
20003#1140888456	372998	17	-0.170629	-0.662852	0.305843	0.490346	dioralyte product
20002#1408	372488	527	-0.030064	-0.115795	0.0551418	0.490569	alcohol dependency
20002#1264	369901	3114	0.0123822	-0.0228847	0.0475574	0.490784	epilepsy
20003#1140861008	372929	86	-0.0748611	-0.289646	0.136817	0.491491	isosorbide dinitrate
20002#1521	373001	14	0.180114	-0.344065	0.681807	0.492049	diabetes insipidus
20002#1471	370102	2913	-0.012845	-0.0495516	0.0237678	0.492238	atrial fibrillation
20003#1140861434	373003	12	0.193523	-0.371761	0.731664	0.492662	praxilene 100mg capsule
20003#1141145870	372996	19	0.154624	-0.294929	0.58863	0.493228	fortipine la40 m/r tablet
20003#1140876104	372998	17	-0.169345	-0.661154	0.306778	0.49329	tri-adcortyl otic ear ointment
20002#1072	371314	1701	0.016627	-0.0310488	0.064134	0.493503	essential hypertension
20004#1403	360330	12685	0.00627235	-0.0117023	0.024227	0.493767	inguinal/femoral hernia repair
20003#1140874746	372966	49	-0.0987581	-0.38437	0.181446	0.494005	diamicron 80mg tablet
20003#1140874302	372980	35	-0.116716	-0.455849	0.214682	0.495271	itraconazole
20003#1140865366	372991	24	-0.140832	-0.551741	0.259007	0.496274	maalox plus suspension
20002#1260	372975	40	0.106304	-0.203875	0.408979	0.496779	myasthenia gravis
20003#1140862770	372921	94	-0.0706117	-0.275902	0.131655	0.497107	zirtek 10mg tablet
20003#1140864752	359449	13566	-0.00596055	-0.0231841	0.0112427	0.497332	lansoprazole
20004#1601	372976	39	0.107348	-0.206778	0.413617	0.497835	laryngoscopy
20003#1141188210	372931	84	0.0732383	-0.140328	0.283173	0.497924	berocca effervescent tablet
20003#1141157260	372999	16	0.165887	-0.324053	0.636134	0.49885	bezafibrate product
20003#1140917428	372888	127	0.0596546	-0.114397	0.231397	0.498941	angitil sr 90 m/r capsule
20004#1621	372880	135	-0.0586302	-0.22958	0.110294	0.498972	cystoscopy
20003#1141185316	372867	148	0.0553599	-0.106122	0.214895	0.49907	travoprost
20003#1140861166	372850	165	-0.0530098	-0.207529	0.0998521	0.499075	dilzem sr 60mg long acting m/r capsule
20003#1140873548	371902	1113	-0.020299	-0.0793436	0.0384892	0.499461	oxytetracycline
20002#1503	372939	76	-0.0780768	-0.307016	0.147304	0.500612	anal problem
20003#1141168680	372584	431	-0.0325162	-0.127725	0.062025	0.501726	orlistat
20003#1140888366	372495	520	0.029283	-0.0564772	0.114497	0.501999	thiamine preparation
20004#1606	372996	19	-0.156282	-0.619044	0.292949	0.502193	genito-urinary investigation
20003#1140861276	372618	397	0.0335801	-0.0650023	0.131443	0.502823	lacidipine
20002#1480	372990	25	0.1317	-0.259905	0.510843	0.503345	dermatomyositis
20003#1140869256	372978	37	0.10826	-0.213387	0.421223	0.503886	brevinor tablet
20003#1141168944	372901	114	0.0622068	-0.121507	0.243487	0.504167	viagra 25mg tablet
20003#1141188408	372977	38	-0.109898	-0.435724	0.209129	0.504299	tritace 1.25mg tablet
20003#1140869186	372941	74	-0.07851	-0.310922	0.149984	0.504396	ovranette tablet
20004#1491	368081	4934	-0.00957649	-0.0377276	0.018517	0.5045	squint correction
20003#1140888686	372978	37	-0.111126	-0.440951	0.211636	0.504685	hydralazine
20003#1140888538	370550	2465	0.0134632	-0.0261627	0.0529712	0.504833	zinc product
20002#1293	372168	847	-0.0229751	-0.090788	0.0444941	0.505594	bone disorder
20003#1140879392	372880	135	-0.0577106	-0.228714	0.111158	0.505717	manevac granules
20003#1140856238	373003	12	-0.19641	-0.785735	0.37029	0.50599	panadol 500mg capsule
20003#1140916948	373005	10	-0.215037	-0.860581	0.405378	0.506296	e45 lotion
20003#1140927730	372799	216	-0.0453742	-0.180014	0.0879577	0.50688	epaderm ointment
20003#1140862140	372999	16	-0.167992	-0.673764	0.319763	0.507883	pulmadil 200micrograms inhaler
20003#1140865670	372793	222	0.0442052	-0.0875078	0.174596	0.508562	salazopyrin 500mg tablet
20003#1141192154	372993	22	-0.142969	-0.57351	0.275663	0.509651	metrosa 0.75% gel
20003#1140878350	373004	11	-0.20227	-0.814807	0.388366	0.510634	carbo-dome cream
20003#1140871188	372740	275	-0.0398357	-0.159165	0.078448	0.511087	etodolac
20003#1141189390	372993	22	-0.14211	-0.572329	0.276089	0.511832	mesren mr 400mg m/r tablet
20003#1141200768	372926	89	-0.0698966	-0.281083	0.137973	0.513299	protelos 2g sachets
20002#1475	372977	38	-0.10706	-0.432108	0.210936	0.514211	sclerosing cholangitis
20003#1140856336	373003	12	-0.192391	-0.782045	0.373331	0.514435	codis dispersible tablet
20003#1140860728	372863	152	-0.0531853	-0.214182	0.106001	0.515012	quinapril
20003#1140880200	372999	16	-0.165042	-0.670271	0.323235	0.515352	dalacin t topical solution
20003#1140876154	372974	41	0.100537	-0.206123	0.399886	0.515711	flunisolide
20003#1141152998	370335	2680	0.0125615	-0.0254942	0.0505116	0.517084	irbesartan
20002#1079	372704	311	0.036411	-0.074715	0.14662	0.519049	cardiomyopathy
20004#1431	372329	686	0.0245558	-0.0503632	0.0990572	0.519456	urethral surgery
20004#1611	372791	224	-0.0432598	-0.175566	0.087794	0.519675	barium meal / barium swallow
20002#1197	370125	2890	-0.0120218	-0.0487524	0.0246134	0.520664	kidney stone/ureter stone/bladder stone
20002#1450	372979	36	-0.108096	-0.442268	0.218587	0.521609	monoclonal gammopathy/not myeloma
20003#1140879502	372972	43	0.0965659	-0.202737	0.388934	0.522528	olsalazine
20003#1140867758	372997	18	-0.152963	-0.630126	0.308363	0.523227	surmontil 10mg tablet
20002#1309	367054	5961	0.00841325	-0.0174536	0.034232	0.523422	osteoporosis
20004#1467	371482	1533	-0.0163432	-0.0667002	0.0338291	0.523953	brain surgery
20003#1140880306	373000	15	0.161021	-0.343724	0.645225	0.524104	nizoral 2% cream
20003#1140879774	372188	827	-0.0223155	-0.0911472	0.0461981	0.524198	alfuzosin
20002#1494	371670	1345	0.0174017	-0.036266	0.0708544	0.524266	varicose veins
20003#1141153242	372911	104	-0.0628986	-0.257784	0.129337	0.52427	balsalazide disodium
20002#1094	365438	7577	0.00739716	-0.0154065	0.0301637	0.52458	deep venous thrombosis (dvt)
20004#1449	372579	436	-0.0305817	-0.125159	0.0633639	0.524874	oesophageal surgery
20003#1140865772	372984	31	0.112603	-0.239213	0.454587	0.524937	methylcellulose
20003#1140884404	373005	10	0.197188	-0.425708	0.789383	0.525531	paracetamol+caffeine
20003#1140870164	371845	1170	0.0185835	-0.0389585	0.0758667	0.52582	tamoxifen
20003#1141151978	372969	46	0.0924665	-0.196517	0.374783	0.525985	reboxetine
20003#1140874360	372992	23	-0.133969	-0.553729	0.273884	0.526071	nystatin
20003#1140916270	373000	15	-0.16659	-0.690124	0.339185	0.526325	liquid paraffin+white soft paraffin 50%/50% ointment
20003#1141181220	372998	17	-0.156674	-0.648696	0.319653	0.526392	ethinylestradiol
20003#1141145668	372645	370	0.0327775	-0.0693522	0.134131	0.527778	diovan 40mg capsule
20003#1140916950	372972	43	-0.0972017	-0.401974	0.201449	0.52795	nizoral 20mg/ml shampoo
20004#1128	360008	13007	0.00562711	-0.01189	0.0231234	0.528703	nasal/sinus/nose surgery
20003#1141166748	373005	10	0.19444	-0.425405	0.783096	0.529203	zacin 0.025% cream
20002#1080	372805	210	0.0431533	-0.0921326	0.177079	0.529792	pericardial problem
20003#1140883858	373004	11	-0.193789	-0.809613	0.398727	0.530231	dantrolene
20003#1140922718	372947	68	0.0755268	-0.162474	0.309228	0.530368	trusopt 2% ophthalmic solution
20003#1140876026	372986	29	-0.118107	-0.4922	0.246186	0.53091	simple eye ointment
20003#1140868586	372995	20	0.137827	-0.301047	0.560898	0.531205	utovlan 5mg tablet
20003#1141167038	372971	44	0.0932986	-0.202288	0.382005	0.531572	rozex 0.75% cream
20003#1140917034	372843	172	0.0474196	-0.102077	0.19517	0.531796	airomir 100micrograms cfc-free inhaler
20002#1442	372027	988	-0.019922	-0.0825901	0.0424532	0.532288	helicobacter pylori
20002#1624	372970	45	-0.0939528	-0.392138	0.198335	0.532999	housemaid's knee (prepatellar bursitis)
20002#1518	372793	222	0.0417107	-0.0900859	0.172284	0.533207	erectile dysfunction / impotence
20001#1063	372916	99	0.0621713	-0.134976	0.256341	0.533513	primary bone cancer
20002#1124	372997	18	0.144115	-0.31788	0.58914	0.533951	respiratory failure
20003#1140862474	372993	22	0.130343	-0.28835	0.53479	0.535212	aerobec 50mcg autohaler
20003#1141171336	372802	213	0.0423446	-0.0922196	0.175545	0.535363	eprosartan
20003#1140852836	372993	22	0.130088	-0.288163	0.534139	0.535483	cacit 500mg effervescent tablet
20003#1140881440	373005	10	0.191259	-0.428552	0.77963	0.535897	anugesic-hc cream
20001#1036	372992	23	0.127402	-0.282082	0.524143	0.53601	other cancer of urinary tract
20004#1100	372673	342	0.0333129	-0.0728497	0.13864	0.536947	mitral valve repair/replacement
20003#1140875336	372839	176	0.0463438	-0.101606	0.1926	0.536969	nabumetone
20002#1348	372395	620	0.0247405	-0.0541967	0.103185	0.537762	gynaecological disorder (not cancer)
20003#1140860498	372995	20	0.135356	-0.302629	0.557599	0.53777	celectol 200mg tablet
20003#1141169516	372949	66	-0.0764685	-0.32213	0.165099	0.538537	dorzolamide+timolol
20003#1140910512	372884	131	-0.05402	-0.227319	0.117179	0.538793	ismo - isosorbide mononitrate
20003#1141157126	372337	678	-0.0236872	-0.0994688	0.0516697	0.538992	montelukast product
20003#1140873394	372666	349	0.0327212	-0.0722812	0.136889	0.539763	doxycycline
20003#1140865618	372935	80	-0.0688777	-0.291379	0.150178	0.540994	nizatidine
20003#1140909816	372964	51	-0.0863335	-0.366387	0.188485	0.542085	trihexyphenidyl
20002#1647	372870	145	-0.0508901	-0.215547	0.111892	0.54243	fracture pelvis
20002#1121	372913	102	0.059883	-0.134303	0.251187	0.542654	pulmonary fibrosis
20003#1140881318	372996	19	-0.141674	-0.605139	0.30754	0.543248	co-magaldrox
20003#1140857636	372472	543	-0.0262312	-0.111111	0.0580964	0.543407	prempak 0.625 tablet
20002#1367	371591	1424	0.0161291	-0.0360749	0.0681209	0.543995	breast cysts
20003#1140879428	371133	1882	0.0139613	-0.0314059	0.0591724	0.545706	mebeverine
20003#1141172698	372906	109	-0.0581889	-0.248384	0.129466	0.546141	monomax xl 60mg m/r tablet
20002#1411	372972	43	-0.0930072	-0.398041	0.205835	0.546203	lung abscess
20003#1140881472	372483	532	-0.0262778	-0.111904	0.0587993	0.546237	lacri-lube eye ointment
20004#1561	356403	16612	0.004803	-0.0108073	0.020397	0.546269	tonsillectomy / tonsil surgery
20003#1140865634	351070	21945	0.00421065	-0.00949995	0.0179091	0.547047	omeprazole
20003#1141162544	372939	76	0.0685059	-0.156563	0.289748	0.547472	lipantil micro 67mg capsule
20003#1140916980	372824	191	-0.0437039	-0.186895	0.0980133	0.547674	zantac 75 tablet
20003#1141180792	373003	12	0.168976	-0.395423	0.705684	0.548157	oxycontin 5mg m/r tablet
20003#1140880726	372992	23	0.123039	-0.285858	0.51827	0.548992	hirudoid cream
20003#1141176858	373004	11	0.177054	-0.415487	0.740807	0.549271	zyban 150mg m/r tablet
20003#1140883534	373005	10	-0.191994	-0.833559	0.423966	0.550285	ephedrine
20003#1141192298	372998	17	0.142388	-0.333863	0.599939	0.55053	olopatadine
20004#1616	372924	91	-0.0631392	-0.271934	0.142634	0.550581	liver biopsy
20002#1428	372839	176	-0.0451968	-0.194848	0.102794	0.551709	thyroiditis
20002#1600	372968	47	-0.0876773	-0.379263	0.198132	0.551849	bowel / intestinal perforation
20003#1140862476	371923	1092	-0.0180718	-0.0777429	0.0413373	0.551889	beclazone 50 inhaler
20003#1140876652	373003	12	-0.174929	-0.761404	0.389561	0.551924	sodium chloride product
20002#1569	372240	775	-0.0214438	-0.0924034	0.0491536	0.552647	mumps / epidemic parotitis
20003#1140863182	372795	220	-0.0402155	-0.173631	0.0918915	0.552744	nitrazepam
20003#1141194794	351708	21307	0.00422344	-0.00979367	0.0182283	0.554646	bendroflumethiazide
20003#1140862632	372999	16	0.145291	-0.346097	0.616658	0.554692	piriton 10mg/1ml injection
20003#1140878304	372765	250	0.0371896	-0.0869221	0.16015	0.555191	e45 cream
20003#1140869100	372979	36	-0.0993958	-0.432855	0.227131	0.555207	alprostadil
20002#1589	372936	79	0.0658703	-0.154906	0.283006	0.555551	pericarditis
20003#1140883706	372936	79	-0.0668599	-0.291005	0.153728	0.555738	nedocromil
20003#1140866352	372995	20	0.129663	-0.309158	0.552799	0.555796	navispare tablet
20003#1140882374	372934	81	-0.0660072	-0.287325	0.151884	0.555863	co-amoxiclav
20002#1165	372192	823	-0.0205827	-0.0893206	0.0478111	0.556299	pancreatitis
20001#1086	373005	10	-0.189935	-0.835387	0.429339	0.556709	appendix cancer
20003#1140910750	372977	38	-0.0964128	-0.421515	0.221242	0.55673	glycerol suppository
20003#1140861416	372994	21	-0.130213	-0.571079	0.29729	0.556994	paroven 250mg capsule
20003#1140876404	372682	333	0.0320756	-0.0754825	0.138762	0.557311	aqueous cream bp
20003#1140883676	373002	13	0.159698	-0.384527	0.68043	0.557354	cough/decongestant preparation
20003#1141179920	372778	237	0.0380507	-0.0896705	0.164564	0.557448	lumigan 0.3mg/ml eye drops
20003#1140870852	372974	41	-0.0926442	-0.405472	0.213409	0.557514	vitamin a product
20002#1663	372500	515	0.0258648	-0.0608644	0.112006	0.557552	abnormal smear (cervix)
20003#1141192260	372980	35	0.0980217	-0.233502	0.421358	0.55765	levitra 20mg tablet
20003#1140863416	373005	10	0.180206	-0.436893	0.765746	0.558076	largactil 10mg tablet
20003#1140917114	373001	14	0.153923	-0.371621	0.657254	0.558249	alka-seltzer tablet
20003#1141181882	372994	21	-0.129887	-0.571629	0.298503	0.558782	betaferon 300micrograms injection (pdr for recon)+diluent
20003#1141165512	372944	71	-0.0698593	-0.306019	0.162289	0.5588	kapake capsule
20003#1141172918	372745	270	-0.0357695	-0.156244	0.0836233	0.558877	celluvisc 1% single-use eye drops
20003#1140867304	372968	47	0.0843749	-0.201644	0.364089	0.558984	sulpiride
20003#1140888676	372970	45	0.0862008	-0.206157	0.371883	0.559023	naftidrofuryl
20004#1535	372623	392	0.0294733	-0.0698226	0.128064	0.559315	dupuytren's contracture surgery
20003#1140861698	372999	16	-0.148568	-0.654561	0.341979	0.559365	sinthrome 1mg tablet
20003#1141181868	372587	428	-0.0282607	-0.123643	0.0664808	0.560131	omacor 1g capsule
20003#1140884388	372996	19	-0.135428	-0.598566	0.312854	0.560602	pethidine
20003#1140874420	370463	2552	-0.0115754	-0.0507197	0.0274578	0.561624	quinine
20003#1141173346	372963	52	0.0796987	-0.192314	0.345896	0.561757	cortisone
20003#1140865414	372828	187	-0.0426889	-0.187711	0.100788	0.561933	peppermint oil product
20003#1141184726	372811	204	-0.0408043	-0.179412	0.0964424	0.562064	xalacom 0.005%/0.5% eye drops
20002#1230	372920	95	0.0590823	-0.142395	0.257362	0.562395	parathyroid hyperplasia/adenoma
20003#1140928004	372898	117	-0.0539181	-0.237595	0.127321	0.562522	zimovane ls 3.75mg tablet
20004#1486	370954	2061	0.0127542	-0.0305969	0.0559636	0.563548	laparotomy nos
20004#1540	372133	882	-0.019578	-0.0862287	0.0467337	0.563815	termination of pregnancy/top
20003#1140868538	372939	76	0.0657906	-0.159456	0.287343	0.563913	sustanon 100 oily injection
20002#1263	372927	88	-0.0619883	-0.274105	0.147025	0.564033	dementia/alzheimers/cognitive impairment
20003#1140865588	372782	233	-0.0379696	-0.167569	0.0904277	0.56404	pentasa sr 250mg m/r tablet
20003#1141188588	372980	35	-0.0985695	-0.43773	0.232631	0.564571	adalimumab
20003#1141201244	372973	42	-0.0897327	-0.398058	0.212629	0.564834	eplerenone
20003#1141182628	372084	931	0.0188409	-0.0455707	0.0829476	0.565491	tiotropium
20003#1140926796	372984	31	0.102218	-0.251213	0.445832	0.565662	mobic 15mg tablet
20002#1657	372790	225	0.0381803	-0.0927207	0.167799	0.565674	septicaemia / sepsis
20004#1587	372753	262	0.0353351	-0.0858532	0.155447	0.56596	removal of epididymal cyst
20003#1140868426	372870	145	-0.0479603	-0.212679	0.114822	0.565989	triamcinolone
20003#1140884560	372922	93	-0.0599842	-0.2663	0.143306	0.566011	nefopam
20002#1125	371734	1281	0.0160238	-0.0388708	0.0706929	0.56644	pleurisy
20003#1140865354	370969	2046	0.0126953	-0.0308314	0.056081	0.566921	gaviscon liquid
20003#1140927940	373005	10	0.177548	-0.444675	0.76783	0.566983	tensipine mr 10 m/r tablet
20003#1141167976	373004	11	0.168911	-0.422686	0.732075	0.567224	zyprexa 2.5mg tablet
20003#1141164068	372918	97	0.0577923	-0.141766	0.254364	0.567483	mirapexin 0.088mg tablet
20004#1360	371086	1929	0.0130442	-0.031893	0.0578256	0.568735	endometrial ablation
20002#1557	372964	51	-0.0807471	-0.361254	0.193999	0.568779	pelvic inflammatory disease/ pid
20002#1553	372985	30	-0.10515	-0.472558	0.252663	0.570017	cervical problem
20004#1470	372520	495	-0.0256182	-0.114356	0.0625507	0.570274	spinal cord surgery
20003#1140865840	372969	46	0.0826125	-0.205853	0.364462	0.570352	predfoam 20mg enema
20003#1140927692	372968	47	-0.083553	-0.375454	0.202294	0.570935	topamax 25mg tablet
20003#1140928284	372698	317	-0.0318812	-0.142897	0.0782654	0.572036	moxonidine
20004#1487	371681	1334	0.0154799	-0.0383251	0.0690706	0.57204	nephrectomy/kidney removed
20004#1604	372998	17	-0.138857	-0.6277	0.33514	0.572305	cardiac investigation
20003#1141200384	372670	345	0.0303277	-0.0754331	0.135227	0.572547	vesicare 5mg tablet
20002#1467	370680	2335	-0.0117269	-0.0525198	0.028944	0.572563	other joint disorder
20003#1140867952	372991	24	0.113636	-0.287804	0.502304	0.573214	fluanxol 500micrograms tablet
20003#1141164872	372897	118	-0.0522094	-0.234999	0.128293	0.57327	sinemet-62.5 tablet
20004#1613	372930	85	0.0607256	-0.152378	0.270428	0.573521	ct colonoscopy
20003#1140882800	372625	390	-0.0285507	-0.12847	0.0706458	0.574045	eumovate cream
20003#1140880234	372960	55	0.0746614	-0.188873	0.332293	0.574556	dianette tablet
20002#1443	372992	23	0.115773	-0.294628	0.513004	0.574561	schistosomiasis/bilharzia
20004#1099	372468	547	-0.0240895	-0.108523	0.0598444	0.574912	aortic valve repair/replacement
20003#1140864966	372934	81	-0.0626535	-0.283738	0.15496	0.575655	salbutamol+ipratropium 100micrograms/20micrograms inhaler
20003#1140881474	372855	160	0.043966	-0.111329	0.197381	0.576706	normacol granules
20002#1313	371968	1047	0.0172283	-0.0434784	0.0776654	0.577214	ankylosing spondylitis
20003#1140909368	372766	249	0.0352215	-0.08919	0.158515	0.577301	carvedilol
20003#1140878280	373001	14	-0.150219	-0.690888	0.371789	0.580018	ultrabase cream
20003#1140870390	371174	1841	0.0129206	-0.0329335	0.0586152	0.5801	ferrous sulphate
20003#1140928222	372996	19	0.124792	-0.325446	0.559598	0.58092	andropatch 2.5mg/24hours transdermal patch
20003#1140870196	372810	205	0.0383478	-0.0988256	0.174163	0.581915	zoladex 3.6mg implant
20003#1140884622	372868	147	-0.0457114	-0.209586	0.116129	0.582274	oestrogen product
20001#1072	371741	1274	0.0154336	-0.0398109	0.0704425	0.583199	cin/pre-cancer cells cervix
20002#1448	372915	100	0.0546154	-0.141968	0.248179	0.583255	neutropenia/lymphopenia
20003#1140888578	372951	64	0.0680007	-0.17758	0.30911	0.584035	antihypertensive
20003#1140874370	372721	294	-0.0320533	-0.147334	0.0822614	0.58423	aciclovir
20003#1140868518	372856	159	0.0431944	-0.112752	0.197214	0.584934	nuvelle tablet
20003#1140862944	372821	194	-0.039351	-0.181562	0.101426	0.585731	carbocisteine
20003#1140860790	372917	98	0.0547428	-0.143644	0.250178	0.585917	enalapril maleate+hydrochlorothiazide 20mg/12.5mg tablet
20002#1594	372943	72	0.0637522	-0.168031	0.291469	0.586625	respiratory infection
20004#1494	365699	7316	-0.00642706	-0.0296303	0.0167375	0.586893	foot surgery
20004#1439	355986	17029	-0.00426582	-0.0196893	0.0111418	0.587566	reduction or fixation of bone fracture
20002#1540	372879	136	0.046277	-0.122232	0.212642	0.588081	plantar fascitis
20003#1140864472	372887	128	-0.0479721	-0.222831	0.124752	0.588564	xatral 2.5mg tablet
20003#1140872200	372399	616	0.0217513	-0.057345	0.100379	0.588804	epilim 100mg crushable tablet
20003#1203	372665	350	0.0287727	-0.0762922	0.132985	0.589948	aloe vera product
20003#1140865336	372776	239	0.0346305	-0.0922818	0.160281	0.59093	spasmonal 60mg capsule
20003#1140869266	372983	32	0.0938525	-0.253333	0.430642	0.590935	trinovum tablet
20003#1140883030	372961	54	0.0724353	-0.194481	0.333694	0.591004	pred forte 1% eye drops
20003#1140926780	372752	263	-0.033296	-0.155281	0.0876358	0.591091	adizem-xl plus m/r capsule
20003#1141163118	373002	13	0.146046	-0.398429	0.666284	0.591456	provigil 100mg tablet
20002#1491	372901	114	-0.0505536	-0.236408	0.132853	0.591569	brain haemorrhage
20003#1141151474	372946	69	-0.0651234	-0.304953	0.17072	0.5916	viazem xl 120mg m/r capsule
20002#1243	372664	351	0.0285058	-0.0761934	0.132371	0.592144	psychological/psychiatric problem
20003#1140917450	372938	77	0.0605892	-0.163768	0.280918	0.593367	oestrogel 1.25g gel
20003#1140882962	373003	12	-0.157199	-0.746078	0.407593	0.593844	human menopausal gonadotrophins
20003#1141152736	372963	52	0.0733361	-0.199087	0.339902	0.593935	zispin 30mg tablet
20003#1140925978	372850	165	-0.0417057	-0.195897	0.110808	0.59402	mycophenolate
20003#1141173030	372983	32	0.0934655	-0.255166	0.432842	0.594604	capecitabine
20003#1140878052	372989	26	0.102827	-0.282555	0.476378	0.595624	fml eye drops
20002#1386	369733	3282	0.00930219	-0.0251143	0.0436303	0.595818	allergy or anaphylactic reaction to drug
20003#1140871546	372965	50	0.0741172	-0.202881	0.344745	0.595915	ponstan 250mg capsule
20002#1420	372841	174	0.0400529	-0.108834	0.18723	0.595916	otosclerosis
20003#1141201038	372953	62	-0.0677924	-0.320833	0.180814	0.596414	valsartan+hydrochlorothiazide 80mg/12.5mg tablet
20003#1140921822	372455	560	-0.0225215	-0.106158	0.0605798	0.596485	mirena 20mcg/24hrs intrauterine system
20003#1140881330	372991	24	-0.109447	-0.520322	0.289506	0.596542	magnesium hydroxide
20003#1140867888	371776	1239	-0.0150938	-0.0711205	0.0407007	0.59671	paroxetine
20002#1506	372950	65	0.0651112	-0.17861	0.304148	0.597115	primary biliary cirrhosis
20003#1141191818	373000	15	-0.138468	-0.660067	0.365943	0.597271	asmanex twisthaler 200mcg breath-actuated dry powder inhaler
20002#1505	372053	962	0.0170098	-0.0464154	0.0801438	0.598308	haemorrhoids / piles
20004#1545	372819	196	-0.0378236	-0.179268	0.102198	0.598373	ecg/electrocardiogram
20003#1140884074	372986	29	-0.098607	-0.470621	0.263906	0.598962	gentisone hc ear drops
20003#1140878672	372995	20	-0.11948	-0.571335	0.318796	0.599109	trosyl nail solution
20004#1484	370856	2159	-0.0113354	-0.053747	0.0309481	0.599835	pilonidal sinus surgery (anal)
20002#1570	372572	443	0.0248781	-0.0685622	0.117661	0.60052	rubella / german measles
20003#1140870556	372969	46	-0.0776226	-0.372153	0.2107	0.601765	slow-k 600mg m/r tablet
20001#1079	373003	12	0.148824	-0.422022	0.694663	0.602055	oropharynx / oropharyngeal cancer
20003#1140862266	372889	126	0.0462025	-0.128686	0.218781	0.602259	phyllocontin continus 225mg m/r tablet
20003#1140858448	372995	20	-0.117659	-0.567756	0.317743	0.602785	neo-cytamen 250micrograms/1ml injection
20003#1140880680	372998	17	0.124104	-0.35189	0.582042	0.602933	influenza vaccine
20003#1140882782	372461	554	0.0220761	-0.0613963	0.105023	0.603079	dermovate cream
20003#1140866420	372985	30	-0.0959811	-0.462906	0.261331	0.603617	moduretic tablet
20003#1141163146	372958	57	-0.0694363	-0.333921	0.190222	0.603682	beclo-aqua 50 nasal spray
20003#1140863244	372974	41	-0.0819147	-0.394605	0.22383	0.603756	valium 2mg tablet
20003#1140880390	373004	11	0.153181	-0.439163	0.716409	0.604118	nystatin+chlorhexidine hydrochloride 100000units/1%/g cream
20003#1140876588	372985	30	0.093705	-0.265427	0.442666	0.604166	ergocalciferol product
20003#1141168340	372989	26	-0.102734	-0.496962	0.280414	0.60471	zafirlukast
20004#1556	372422	593	0.0212413	-0.0594396	0.101435	0.604764	tympanic membrane surgery / ear drum repair
20004#1524	372860	155	-0.0417865	-0.201107	0.115808	0.605291	cardioversion
20002#1228	372929	86	0.05539	-0.156424	0.263643	0.60532	thyroid radioablation therapy
20003#1140864618	372938	77	-0.0592144	-0.285879	0.16392	0.605923	zestoretic 10 tablet
20003#1140869276	372511	504	-0.0231393	-0.111386	0.0645151	0.606102	micronor tablet
20004#1429	371083	1932	0.0117409	-0.0330161	0.0563489	0.606552	cystectomy
20003#1140876424	372970	45	0.0757739	-0.216892	0.361638	0.607825	cocois ointment
20003#1140881324	372999	16	0.126576	-0.366359	0.599897	0.608079	magnesium trisilicate
20003#1141180766	373001	14	0.134902	-0.391604	0.638743	0.608308	novofem tablet
20003#1140883500	372953	62	0.0645718	-0.185021	0.309389	0.608805	azelastine
20002#1603	372885	130	-0.0451132	-0.219316	0.126828	0.609475	rectal prolapse
20003#1141180140	372694	321	0.0284469	-0.0811522	0.137131	0.609479	etoricoxib
20003#1140926592	372426	589	-0.0211483	-0.102562	0.0597536	0.609547	estraderm mx 25 patch
20003#1141146428	371845	1170	-0.0149805	-0.0726442	0.0424373	0.609841	fexofenadine
20003#1141180734	372995	20	-0.115557	-0.565908	0.321119	0.609899	colestyramine product
20002#1455	372894	121	-0.046612	-0.226932	0.131441	0.610218	chronic skin ulcers
20003#1141172924	372515	500	-0.0228666	-0.111162	0.0648533	0.61057	desloratadine
20002#1454	372426	589	-0.0209922	-0.102228	0.0597618	0.611476	blistering/desquamating skin disorder
20003#1140877872	372966	49	0.0717561	-0.208704	0.34607	0.612302	voltaren retard 100mg m/r tablet
20003#1141179072	372973	42	0.0775329	-0.225922	0.373696	0.612442	pulvinal beclomethasone diprop 100mcg breath-act dry pdr inh
20003#1140877826	372922	93	-0.0527334	-0.258554	0.15017	0.613096	sodium bicarbonate
20001#1033	372978	37	0.0821785	-0.24067	0.396897	0.613586	spinal cord or cranial nerve cancer
20003#1141157140	373001	14	0.13276	-0.39527	0.638344	0.615294	nifedipress mr 10 m/r tablet
20002#1258	372876	139	0.0424164	-0.124124	0.206842	0.615405	chronic/degenerative neurological problem
20003#1140884452	373004	11	-0.154063	-0.766656	0.4347	0.615797	codeine linctus
20003#1140865786	372874	141	0.0420692	-0.123323	0.205319	0.615866	bisacodyl
20003#1140882100	373004	11	-0.153255	-0.763533	0.432825	0.616145	zuclopenthixol
20002#1112	371690	1325	0.0137584	-0.0402721	0.0675734	0.617018	chronic obstructive airways disease/copd
20003#1140867456	372992	23	0.103034	-0.307206	0.500378	0.617349	modecate 12.5mg/0.5ml oily injection
20003#1141172966	373005	10	0.155611	-0.470068	0.7484	0.617508	propain caplet
20003#1140874160	373003	12	0.141778	-0.426704	0.685195	0.617975	ofloxacin
20003#1140910824	372978	37	-0.0827619	-0.411927	0.238513	0.618104	ursodesoxycholic acid
20003#1140868784	372995	20	-0.11309	-0.564415	0.32406	0.618124	disodium pamidronate
20001#1058	372979	36	0.082109	-0.244953	0.400893	0.61844	other haematological malignancy
20001#1043	372951	64	-0.0627766	-0.312087	0.181877	0.618453	vulval cancer
20002#1431	372969	46	-0.0741589	-0.369094	0.21444	0.618501	hyperprolactinaemia
20003#1140865330	372994	21	-0.109368	-0.547487	0.316153	0.619941	pro-banthine 15mg tablet
20003#2038460068	372905	110	0.0469856	-0.140355	0.231691	0.620634	phenobarbitone
20002#1288	372444	571	-0.0207677	-0.103351	0.0613161	0.621047	nervous breakdown
20002#1407	372685	330	-0.0273102	-0.136043	0.0805877	0.621201	burns
20002#1632	372835	180	-0.0370054	-0.184616	0.10908	0.62138	fracture shoulder / scapula
20003#1141180226	372717	298	0.0285056	-0.0851306	0.141163	0.621484	amoxicillin
20004#1542	372425	590	-0.0204151	-0.101871	0.0605342	0.622195	laser treatment cervix
20004#1071	372760	255	-0.0308234	-0.154639	0.0919067	0.624107	other arterial surgery/revascularisation procedures
20002#1669	372955	60	-0.0637087	-0.321	0.188915	0.624416	contact dermatitis
20003#1141189134	372955	60	-0.0636407	-0.32079	0.189019	0.624713	stalevo 50mg / 12.5mg / 200mg tablet
20003#1140870284	372971	44	0.0732423	-0.223419	0.363455	0.624877	prostap sr 3.75mg injection (pdr for recon)+diluent+kit
20003#1140861924	372676	339	0.0264895	-0.0802177	0.13236	0.625233	bezafibrate
20004#1482	372127	888	0.0163609	-0.0495434	0.0819463	0.625738	oesphageal fundoplication/hiatus hernia surgery
20003#1140877954	373001	14	0.128434	-0.397842	0.632847	0.625745	feldene 0.5% gel
20003#1140868520	372946	69	-0.0591712	-0.299059	0.176411	0.625753	estracombi tts patch
20002#1344	372982	33	-0.0855172	-0.433396	0.253956	0.625966	stevens johnson syndrome
20002#1563	372784	231	0.0319541	-0.0974153	0.160048	0.626634	urticaria
20002#1611	372946	69	-0.0590515	-0.299285	0.177076	0.627111	hyperparathyroidism
20003#1140875486	372839	176	-0.0367552	-0.185858	0.110841	0.627274	colchicine
20003#1140872030	373000	15	0.12295	-0.384646	0.608692	0.62812	migraleve yellow tablet
20003#1140925800	371857	1158	-0.0142895	-0.0722985	0.0434681	0.628497	movicol oral powder
20003#1140926990	372992	23	-0.10163	-0.519129	0.304439	0.628892	acamprosate calcium
20003#1205	372602	413	-0.0239052	-0.121185	0.0727421	0.628965	saw palmetto product
20004#1576	372894	121	-0.044124	-0.224617	0.13413	0.62977	colostomy reversal
20003#1140871682	372956	59	0.0620994	-0.193621	0.312691	0.630789	solpadol effervescent tablet
20002#1465	341235	31780	-0.00286177	-0.0145482	0.00881657	0.631139	osteoarthritis
20003#1140855694	372983	32	0.0839146	-0.263185	0.42166	0.631236	oxygen gas
20003#1140871680	372835	180	0.0355922	-0.110655	0.180181	0.631436	tylex capsule
20004#1451	372962	53	-0.0663114	-0.340332	0.202405	0.632105	biliary surgery
20003#1140860696	362484	10531	-0.00475653	-0.0242437	0.0147047	0.632139	lisinopril
20003#1140867490	372651	364	0.0250034	-0.0778558	0.127064	0.63242	lithium product
20003#1140888362	372907	108	-0.046304	-0.237511	0.142206	0.63268	pyridoxine preparation
20003#1140868364	372788	227	-0.0318469	-0.163118	0.0981766	0.632836	prednisone
20004#1521	371713	1302	0.0132464	-0.0413421	0.0676029	0.633633	hysteroscopy +/- biopsy
20002#1190	371752	1263	-0.0134535	-0.068936	0.0418048	0.633898	peritonitis
20004#1465	372497	518	-0.0210062	-0.107737	0.0651759	0.633937	rectal/sigmoid resection
20002#1295	371215	1800	0.0111497	-0.0351762	0.0573152	0.636542	joint disorder
20002#1532	372704	311	-0.0269019	-0.138943	0.084236	0.636587	disc problem
20003#1140878036	372761	254	0.0295792	-0.093703	0.151717	0.636629	diclofenac sodium+misoprostol
20003#1140867152	372976	39	0.0745068	-0.239165	0.380418	0.637561	depixol 3mg tablet
20004#1464	371378	1637	-0.011683	-0.0604217	0.0368827	0.637876	colectomy/hemicolectomy
20002#1626	372772	243	0.0300897	-0.0958034	0.154815	0.637917	fracture skull / head
20003#1141171048	372963	52	-0.0654344	-0.341606	0.205308	0.639201	oxycontin 10mg m/r tablet
20003#1140868080	372878	137	0.0397846	-0.127857	0.205223	0.639677	cyclizine
20003#1141191010	372995	20	-0.105458	-0.553612	0.328809	0.639777	sebomin mr 100mg m/r capsule
20003#1140872798	373000	15	-0.12205	-0.642299	0.379282	0.63998	augmentin 375mg tablet
20003#1140868514	372953	62	0.0591217	-0.19109	0.304395	0.640077	trisequens tablet
20003#1141200400	372963	52	0.0643006	-0.208432	0.331459	0.640738	amlostin 5mg tablet
20004#1590	372496	519	-0.0205629	-0.10722	0.0655491	0.640825	spinal fusion
20002#1421	371926	1089	-0.0141938	-0.0739593	0.0453076	0.640858	meniere's disease
20002#1191	372886	129	0.0408992	-0.132052	0.211622	0.640916	gastrointestinal bleeding
20003#1141173342	372948	67	-0.0573499	-0.300458	0.181539	0.641003	folinic acid
20004#1461	371959	1056	0.0143351	-0.0461178	0.0745176	0.64136	large bowel resection +/- colostomy
20003#1140871666	372885	130	-0.0410171	-0.214831	0.130613	0.641664	piroxicam
20002#1134	372792	223	-0.0312669	-0.163736	0.0999286	0.642066	oesophageal disorder
20003#1140882474	372999	16	-0.117091	-0.619835	0.368835	0.642904	lamisil 1% cream
20003#1141190656	373000	15	-0.120908	-0.641911	0.381988	0.643865	kapake 30/500 effervescent tablet
20002#99999	357694	15321	0.00380414	-0.0123719	0.0199622	0.644666	unclassifiable
20003#1141152860	372963	52	0.0634211	-0.209053	0.330083	0.64485	seroquel 25mg tablet
20002#1246	372782	233	-0.0302959	-0.159853	0.0980467	0.645198	encephalitis
20003#1141177526	371751	1264	-0.0129947	-0.068449	0.0422338	0.645362	esomeprazole
20004#1515	372674	341	0.0246708	-0.0816502	0.13015	0.647978	angiogram not coronary
20004#1493	364779	8236	-0.0050939	-0.02698	0.0167586	0.647982	arthroscopy nos
20003#1141146198	371994	1021	-0.014302	-0.0760664	0.047189	0.649218	xalatan 0.005% eye drops
20004#1197	370901	2114	0.00991487	-0.0328901	0.0525882	0.649335	percutaneous/open kidney stone surgery/lithotripsy
20003#1141180012	373004	11	0.13499	-0.46015	0.701281	0.649337	transtec 35micrograms/hour transdermal patch
20003#1140861832	372518	497	0.0203966	-0.0678376	0.108022	0.649373	tranexamic acid
20003#1141157486	372437	578	0.0188783	-0.0627903	0.100044	0.649505	salbutamol product
20003#1141193272	372883	132	0.0393216	-0.131434	0.207958	0.649771	testogel 50mg gel 5g sachet
20003#1140922174	368770	4245	0.00705076	-0.0234397	0.0374732	0.650015	alendronate sodium
20003#1141153080	372986	29	0.083471	-0.282278	0.438623	0.650138	nytol 25mg caplet
20002#1373	372877	138	0.0384216	-0.128719	0.203387	0.650237	connective tissue disorder
20003#1140881334	372974	41	0.0700978	-0.23725	0.370199	0.651185	co-phenotrope
20003#1141164616	372928	87	0.0479675	-0.16256	0.255047	0.652594	protium 20mg e/c tablet
20003#1140910670	372985	30	0.081392	-0.277771	0.430905	0.652807	niacin
20002#1364	372799	216	-0.0307539	-0.165454	0.102552	0.652869	breast disease (not cancer)
20003#1141189064	372981	34	0.0761096	-0.260429	0.403642	0.653426	solpadeine plus soluble effervescent tablet
20003#1140880056	373002	13	-0.126565	-0.689131	0.414362	0.653448	sulphur product
20003#1140867948	372933	82	0.049381	-0.16811	0.263243	0.653669	amitriptyline hydrochloride+perphenazine 10mg/2mg tablet
20001#1019	372833	182	-0.0333839	-0.180077	0.111783	0.653919	small intestine/small bowel cancer
20003#1140878030	372994	21	-0.0987912	-0.538079	0.327455	0.654861	ibuprofen+codeine phosphate
20004#1603	372943	72	0.0523343	-0.17949	0.280126	0.655438	scan / x-ray
20003#1140878226	372395	620	-0.017956	-0.0971454	0.0607761	0.655818	diprobase cream
20003#1141192670	372980	35	0.0747905	-0.258417	0.399142	0.655904	migard 2.5mg tablet
20003#1140865538	373002	13	-0.124681	-0.683877	0.41337	0.656492	antepsin 1g tablet
20003#1140878498	372933	82	0.0486873	-0.16825	0.262066	0.657473	polytar liquid
20003#1140874498	373005	10	0.138073	-0.485728	0.732856	0.657713	lariam 250mg tablet
20003#1140884706	373002	13	-0.1245	-0.686946	0.415416	0.658397	megestrol
20003#1141167096	372979	36	0.0731055	-0.254938	0.39289	0.658414	loperamide hydrochloride+simethicone
20003#1140878734	372980	35	0.0741754	-0.258849	0.398642	0.658519	corsodyl original mouthwash
20003#1140881622	372990	25	0.0872924	-0.306741	0.469068	0.659439	co-danthramer
20003#1140880956	372925	90	-0.0466221	-0.255765	0.15936	0.659829	fentanyl
20003#1141153424	372996	19	0.0996982	-0.352272	0.535573	0.66016	zamadol sr 100mg m/r capsule
20003#1141156644	372253	762	0.0159281	-0.0554047	0.086865	0.660765	elleste duet conti tablet
20003#1141153172	372961	54	0.0589536	-0.208573	0.320936	0.662654	asmasal 100micrograms spacehaler
20003#1140875628	373004	11	-0.133228	-0.744272	0.452557	0.663064	axsain cream
20003#1140868342	372986	29	0.0799775	-0.285604	0.434819	0.663626	acupan 30mg tablet
20002#1609	372975	40	0.0683792	-0.243467	0.372719	0.663728	glomerulnephritis
20003#1140916846	373005	10	-0.138833	-0.780966	0.476687	0.665811	bactroban 2% nasal ointment
20002#1497	372858	157	0.0343158	-0.122391	0.189221	0.666021	pneumothorax
20003#1140869346	372889	126	0.0382394	-0.136612	0.210705	0.666073	cilest tablet
20004#1232	372849	166	-0.0336434	-0.187337	0.118319	0.666166	adrenal surgery
20003#1140926732	371943	1072	0.0131938	-0.0468848	0.0730011	0.666181	meloxicam
20003#1140876384	372939	76	0.0492197	-0.176386	0.270832	0.666246	glandosane plain spray
20003#1140860398	373002	13	-0.120902	-0.681232	0.417802	0.666757	kalten capsule
20003#1141194228	373005	10	-0.137788	-0.777548	0.475183	0.666908	numark hayfever and allergy relief 10mg tablet
20003#1140860580	373003	12	0.1231	-0.448368	0.671111	0.66693	hypovase 500mcg tablet
20003#1140881414	372945	70	-0.051822	-0.289836	0.182192	0.667026	gastrocote liquid
20003#1140871692	372794	221	-0.0289511	-0.161903	0.102721	0.668051	morphine
20003#1140865996	372994	21	-0.0942363	-0.532811	0.330578	0.668991	ursodeoxycholic acid product
20002#1639	372645	370	0.0221898	-0.0799985	0.123621	0.669262	fracture finger
20003#1141200640	372950	65	0.052653	-0.191283	0.291924	0.66938	easyhaler salbutamol 100mcg breath-actuated dry powder inh
20001#1051	372998	17	0.10232	-0.376163	0.563216	0.669828	myelofibrosis or myelodysplasia
20004#1474	369798	3217	-0.00753682	-0.0423176	0.0271554	0.670642	skin operation or plastic surgery
20004#1454	372959	56	0.0563237	-0.206107	0.313533	0.671048	liver transplant
20003#1140909806	371660	1355	-0.0115683	-0.0651799	0.0418289	0.671738	dosulepin
20003#1141187810	372535	480	0.0192735	-0.0704889	0.108475	0.672923	tadalafil
20003#1140883478	372945	70	0.0500851	-0.184889	0.280885	0.673473	pyridostigmine
20003#1140855562	372966	49	0.0596478	-0.220989	0.33422	0.673802	benadryl 25mg capsule
20003#1140883914	372998	17	0.100774	-0.377761	0.561473	0.674457	flavoxate
20003#1140872338	372919	96	0.0427543	-0.158241	0.240792	0.674555	madopar 62.5 capsule
20004#1548	372747	268	0.0256318	-0.0945311	0.144744	0.674571	pacemaker insertion
20003#1140868644	373003	12	-0.122004	-0.703849	0.43655	0.675429	somatropin
20004#1463	371518	1497	-0.0108616	-0.0618357	0.0399242	0.675656	rectal or colon polypectomy
20004#1368	369187	3828	-0.00683508	-0.0389586	0.025211	0.676287	mastectomy
20004#1555	372994	21	-0.0918415	-0.530233	0.333808	0.677207	femoral/popliteal/iliac aneurysm repair
20003#1140860610	372992	23	0.0861048	-0.325657	0.485365	0.677583	hytrin 2mg tablet
20004#1478	314782	58233	0.00187519	-0.00697838	0.0107248	0.677984	tonsillectomy +/- adenoids
20004#1441	372988	27	-0.0804411	-0.465114	0.294344	0.678187	amputation of foot
20003#1141184722	372975	40	-0.0661818	-0.381985	0.243003	0.678231	latanoprost+timolol
20002#1126	372135	880	-0.013998	-0.0803679	0.0520574	0.678619	spontaneous pneumothorax/recurrent pneumothorax
20003#1140874484	373004	11	0.122972	-0.473474	0.691307	0.679533	avloclor 250mg tablet
20004#1130	370716	2299	0.00863184	-0.0323994	0.0495387	0.679646	mouth/salivary gland surgery
20003#1141176670	372872	143	0.0343883	-0.130041	0.196734	0.680002	celebrex 200mg capsule
20002#1077	370955	2060	-0.00909788	-0.0525382	0.0342049	0.680975	heart arrhythmia
20003#1140866162	372983	32	0.0721698	-0.276394	0.411653	0.681127	hydrochlorothiazide
20003#1140882110	372980	35	0.0687786	-0.264259	0.393355	0.681989	co-beneldopa
20003#1140923688	372750	265	-0.025194	-0.146428	0.0949572	0.682462	zoton 15mg capsule
20003#1140868120	372939	76	-0.047155	-0.275187	0.177153	0.682878	trifluoperazine
20002#1571	371577	1438	0.0107982	-0.0411147	0.0625119	0.682925	chickenpox
20004#1526	372848	167	0.0315309	-0.120725	0.182045	0.683143	stapedectomy
20002#1526	372757	258	-0.0255112	-0.148768	0.0966708	0.683706	polio / poliomyelitis
20003#1141192414	372778	237	0.0263773	-0.1012	0.152738	0.683884	crestor 10mg tablet
20003#1141166746	372953	62	-0.0519719	-0.304455	0.195944	0.684009	capsaicin 0.025% cream
20003#1140878252	373001	14	-0.110194	-0.649693	0.411334	0.68438	hydromol emollient bath additive
20003#1141150944	371156	1859	0.00942465	-0.0361906	0.0548853	0.68501	nasonex 0.05% aqueous nasal spray
20003#1185	373003	12	-0.118622	-0.702729	0.441892	0.68503	vitamin e product [ctsu]
20002#1403	372581	434	0.0194582	-0.0750042	0.113218	0.685314	female infertility
20003#1140860358	372996	19	-0.0938045	-0.554715	0.353583	0.685949	tenif capsule
20002#1614	372593	422	0.0196505	-0.0760167	0.114631	0.686176	stress
20003#1140876498	373004	11	-0.122918	-0.732305	0.45939	0.686487	soya oil 84.75% bath oil
20003#1140860332	372982	33	-0.07093	-0.419551	0.269525	0.686763	sotalol hydrochloride+hydrochlorothiazide 80mg/12.5mg tablet
20003#1140879628	372878	137	0.034312	-0.133657	0.200085	0.686981	dothiepin
20002#1429	372966	49	-0.0578601	-0.342346	0.2209	0.687305	acromegaly
20002#1473	326909	46106	0.00205579	-0.00796993	0.0120765	0.687685	high cholesterol
20003#1140875632	372890	125	-0.0360661	-0.213244	0.138842	0.688065	movelat gel
20003#1140860776	373003	12	-0.117058	-0.700573	0.444224	0.689013	innovace 2.5mg tablet
20003#1140872440	373005	10	-0.128293	-0.770078	0.486078	0.689432	symmetrel 100mg capsule
20003#1141167832	372984	31	0.0710314	-0.281951	0.414344	0.689448	zemtard 120 xl m/r capsule
20003#1140888074	372931	84	0.0434176	-0.171302	0.254625	0.689522	clobetasol
20002#1625	372780	235	0.0259854	-0.102262	0.153021	0.689905	cellulitis
20002#1572	372616	399	0.0199708	-0.0785381	0.117753	0.690042	whooping cough / pertussis
20003#1140861588	373001	14	-0.107871	-0.647071	0.412435	0.690244	enoxaparin
20002#1549	372866	149	0.032539	-0.128687	0.191775	0.690652	lichen planus
20003#1141157252	372665	350	0.0212015	-0.0838447	0.125438	0.691283	glyceryl trinitrate product
20003#1141189010	372998	17	-0.0972026	-0.58511	0.374148	0.691523	solpadeine plus tablet
20004#1129	370776	2239	0.00840407	-0.033174	0.0498557	0.691541	throat/larynx surgery (incl tracheostomy)
20004#1600	372504	511	0.0175512	-0.0694524	0.10399	0.691616	mri / magnetic resonance imaging
20004#1209	371096	1919	0.00916893	-0.0362363	0.0544388	0.691826	transurethral resection of prostate (turp)
20003#1141145830	373004	11	0.118371	-0.480753	0.689609	0.692297	fybozest orange 3.5g s/f granules
20004#1559	371923	1092	0.0119577	-0.0475855	0.071246	0.693251	nasal polyp surgery / nasal polypectomy
20003#1141157324	372928	87	0.042088	-0.16874	0.249526	0.693324	loratadine product
20003#1140888646	369782	3233	0.0069581	-0.0278074	0.0416378	0.694497	felodipine
20002#1289	372628	387	0.0198878	-0.0797876	0.11883	0.694699	schizophrenia
20003#1140856468	372993	22	0.0827394	-0.337233	0.48909	0.694978	beclamide
20002#1586	372984	31	0.0695309	-0.283272	0.412657	0.695532	aortic valve disease
20003#1140877600	372977	38	-0.0638966	-0.388069	0.252818	0.696066	halibut-liver oil capsule
20002#1068	372939	76	0.0445814	-0.181387	0.266669	0.696578	venous thromboembolic disease
20003#1140872484	373002	13	-0.109089	-0.667666	0.429647	0.697221	antabuse 200mg tablet
20003#1141193170	372992	23	0.0802773	-0.330952	0.478187	0.697587	eccoxolac 300mg capsule
20002#1578	372883	132	0.0337128	-0.137619	0.202856	0.697958	hepatitis a
20002#1413	371583	1432	0.0102642	-0.0416919	0.0620209	0.698056	nasal/sinus disorder
20001#1004	372939	76	0.0442332	-0.181118	0.265759	0.698092	cancer of lip/mouth/pharynx/oral cavity
20003#1141152228	372953	62	0.0487812	-0.200987	0.293516	0.699076	elleste-solo mx 40 patch
20003#1141168108	372861	154	-0.0312176	-0.190623	0.126365	0.699486	isotard 25xl m/r tablet
20002#1430	372879	136	0.0327777	-0.135695	0.19904	0.701134	hypopituitarism
20002#1410	372973	42	0.0587058	-0.244615	0.355145	0.701362	other substance abuse/dependency
20003#1141185108	373003	12	-0.111544	-0.69305	0.446449	0.701614	aveeno lotion
20001#1066	372998	17	-0.0939011	-0.582272	0.377522	0.701638	parathyroid cancer
20003#1140867494	372995	20	0.0848443	-0.35659	0.510883	0.701723	camcolit 250 tablet
20003#1140860328	372997	18	0.089012	-0.376684	0.538172	0.703238	tenoretic tablet
20003#1140868508	372971	44	-0.0579073	-0.359166	0.2366	0.703306	cyclo-progynova 1mg tablet
20003#1199	371646	1369	-0.0103307	-0.0636194	0.0427438	0.703407	food supplement/plant/herbal extract
20003#1140870306	372850	165	0.0295286	-0.123735	0.181	0.704099	iron+folic acid
20002#1606	372948	67	-0.0467067	-0.289744	0.192209	0.704116	incisional hernia
20003#1141167308	373004	11	0.112239	-0.483395	0.679698	0.705754	phosex 1g tablet
20002#1247	371466	1549	-0.00961557	-0.0596638	0.040249	0.705988	meningitis
20003#1140869604	372985	30	0.0682669	-0.291873	0.418389	0.706543	cyclophosphamide
20003#1140865742	373005	10	0.116978	-0.506588	0.708433	0.706564	dipentum 250mg capsule
20002#1397	372960	55	-0.0509156	-0.318993	0.212011	0.707115	other demyelinating disease (not multiple sclerosis)
20003#1140875840	372753	262	0.0231823	-0.0983475	0.143624	0.707272	timolol 0.25% eye drops
20003#1140882236	372534	481	-0.0171571	-0.107071	0.0721499	0.707451	seroxat 20mg tablet
20004#1539	372498	517	0.0165018	-0.0701138	0.102532	0.707911	uterine polypectomy/uterine polyps removed
20003#1140909786	369589	3426	0.00642622	-0.0272662	0.0400355	0.708178	beclometasone
20003#1140909954	372903	112	0.0350955	-0.150677	0.218243	0.709272	acyclovir
20003#1140867876	372538	477	0.0169355	-0.0730191	0.106266	0.711183	prozac 20mg capsule
20001#1071	372987	28	-0.0704402	-0.448059	0.297225	0.711201	metastatic cancer (unknown primary)
20003#1140875540	372982	33	0.0640129	-0.279223	0.398176	0.711248	ibuleve gel
20002#1425	372779	236	0.0240128	-0.103827	0.150611	0.711443	cerebral aneurysm
20003#1140878098	372965	50	0.0520779	-0.226741	0.325167	0.711581	betagan eye drops
20001#1005	373000	15	0.0944364	-0.415874	0.584299	0.711702	salivary gland cancer
20002#1226	354724	18291	-0.00283991	-0.0179203	0.0122254	0.711903	hypothyroidism/myxoedema
20003#1141172214	372971	44	-0.0559975	-0.356248	0.238101	0.712018	supralip 160mg m/r tablet
20003#1140878286	372953	62	0.0466323	-0.203412	0.292028	0.712257	diprobase ointment
20003#1140869190	372997	18	0.0860416	-0.379494	0.53467	0.71237	trinordiol tablet
20003#1140868536	372996	19	-0.085127	-0.544668	0.360569	0.712695	restandol 40mg capsule
20003#1141182110	372987	28	-0.0700656	-0.448158	0.297915	0.712939	sulfadiazine
20003#1141195836	372957	58	-0.0483846	-0.309301	0.207675	0.713808	dermol cream
20003#1140875316	372995	20	-0.0824084	-0.532366	0.353444	0.715623	penicillamine
20002#1137	372594	421	-0.0177308	-0.113855	0.0777103	0.716729	other abdominal problem
20003#1141171052	373001	14	0.0951048	-0.429765	0.597939	0.7172	oxycontin 40mg m/r tablet
20002#1076	372775	240	-0.0234471	-0.150937	0.102891	0.717302	heart failure/pulmonary odema
20003#1141202030	372953	62	0.0458239	-0.204822	0.291534	0.717519	estradot 25micrograms patch
20004#1511	371465	1550	0.00920246	-0.0408805	0.0590903	0.718222	cervix surgery
20003#1140860758	373005	10	0.112472	-0.512491	0.708968	0.71865	capoten 12.5mg tablet
20003#1141174388	372976	39	0.0572932	-0.258594	0.3655	0.719097	calcitriol
20004#1591	372752	263	-0.0222183	-0.144001	0.0984718	0.719471	eyelid surgery
20002#1545	372699	316	0.0201303	-0.0905104	0.129855	0.720297	neck problem/injury
20003#1140867934	372992	23	-0.0754451	-0.494351	0.331137	0.720366	triptafen tablet
20003#1141173916	373004	11	-0.108699	-0.714978	0.473937	0.720587	kaletra 133.3mg/33.3mg capsule
20003#1140868608	372969	46	-0.0529362	-0.346215	0.234593	0.721024	proscar 5mg tablet
20002#1405	371430	1585	-0.00898081	-0.0584718	0.0403304	0.72161	other renal/kidney problem
20003#1141186100	373005	10	0.109779	-0.51479	0.703808	0.724661	canesten complete cream
20003#1140865016	372776	239	-0.0228326	-0.150587	0.103714	0.724892	zolpidem
20003#1140862148	372028	987	0.0111861	-0.0513682	0.0734458	0.725358	serevent 25mcg inhaler
20003#1140881320	372896	119	0.0320965	-0.148435	0.210116	0.725704	magnesium carbonate
20003#1140862886	373003	12	0.0999412	-0.472166	0.646916	0.726791	pholcodine
20002#1308	372425	590	-0.014417	-0.0955646	0.0662564	0.726917	osteomyelitis
20003#1141201306	372995	20	0.0774086	-0.363908	0.504067	0.72693	fibrazate xl 400mg m/r tablet
20002#1629	372875	140	0.0292783	-0.13656	0.193123	0.727778	fracture face / orbit / eye socket
20002#1564	372995	20	0.077328	-0.365224	0.504651	0.727797	antiphospholipid syndrome
20003#1140875566	372993	22	-0.0748209	-0.502327	0.339831	0.727871	chloramphenicol 1% eye ointment
20003#1140878236	372962	53	0.0475924	-0.22321	0.31284	0.727928	calmurid cream
20003#1141187790	372975	40	-0.0553476	-0.370776	0.253181	0.728167	micardisplus 40mg/12.5mg tablet
20001#1061	369585	3430	-0.00597126	-0.0397207	0.0276951	0.72844	basal cell carcinoma
20003#1141188836	372925	90	-0.0367218	-0.245835	0.169325	0.728841	felendil xl 5mg m/r tablet
20003#1141178054	372975	40	0.0544407	-0.257121	0.358474	0.728971	zapain capsule
20003#1141200004	372235	780	0.0124008	-0.0579564	0.082386	0.729071	pregabalin
20003#1140872434	372976	39	0.0548837	-0.261174	0.363724	0.730753	half-sinemet cr m/r tablet
20003#1141157494	372905	110	0.032634	-0.155045	0.21762	0.731421	ispaghula husk product
20003#1141189776	372991	24	0.0695264	-0.333483	0.459949	0.731464	monomil xl 60mg m/r tablet
20003#1141172758	373003	12	-0.100354	-0.684718	0.460487	0.731591	as saliva orthana spray
20003#1140861958	330165	42850	-0.00182001	-0.0122256	0.0085801	0.731662	simvastatin
20003#1140910442	372970	45	0.050838	-0.243022	0.338126	0.731773	bzt - bendrofluazide
20003#1140926778	372957	58	0.0447608	-0.213896	0.298549	0.732151	diltiazem hcl+hydrochlorothiazide 150mg/12.5mg m/r capsule
20003#1141146126	372991	24	-0.0704664	-0.47934	0.327171	0.732178	atenolol+bendrofluazide
20002#1287	367859	5156	0.00475251	-0.0227699	0.0322192	0.734771	anxiety/panic attacks
20004#1208	371796	1219	0.00977578	-0.0468897	0.0662271	0.734784	radical prostatectomy
20002#1517	372873	142	0.0283482	-0.136771	0.191563	0.735068	prostatitis
20002#1500	372591	424	0.0164251	-0.0790889	0.111247	0.735169	vertigo
20003#1140874790	372433	582	0.014001	-0.0674933	0.0950072	0.73556	betamethasone
20003#1140923914	373004	11	0.100675	-0.497543	0.670144	0.735879	progynova ts 50micrograms patch
20002#1242	370079	2936	0.00622959	-0.0301394	0.042501	0.736743	eye/eyelid problem
20003#1140871984	372920	95	-0.0346433	-0.238292	0.165861	0.73691	dixarit 25mcg tablet
20003#1140868408	371461	1554	-0.00856857	-0.0586989	0.0413686	0.737132	premarin 625micrograms tablet
20002#1067	372309	706	0.0126043	-0.0613307	0.0861256	0.737581	peripheral vascular disease
20003#1140910036	372986	29	0.0615491	-0.305739	0.418427	0.739186	mtx - methotrexate
20003#1140867092	373004	11	0.0990705	-0.49733	0.668085	0.739461	serenace 500micrograms capsule
20003#1140856240	372993	22	-0.0714055	-0.498757	0.342872	0.739664	panadol 500mg tablet
20002#1650	372788	227	0.0219897	-0.108476	0.151202	0.739953	fracture patella / knee
20003#1141171548	373001	14	0.0879918	-0.441773	0.597571	0.740342	zimbacol xl 400mg m/r tablet
20002#1575	372879	136	-0.0284234	-0.198148	0.139197	0.741226	herpes simplex
20002#1157	372637	378	-0.0170079	-0.118469	0.0837022	0.74156	non-infective hepatitis
20002#1352	371849	1166	-0.0097104	-0.067591	0.0479134	0.741745	uterine polyps
20004#1229	372506	509	0.0146174	-0.072612	0.101268	0.741761	parathyroidectomy
20003#1140865338	372952	63	0.0412989	-0.206912	0.284762	0.742016	alverine citrate+sterculia 0.5%/62% granules
20002#1238	372774	241	-0.0212661	-0.148488	0.104766	0.742052	pituitary adenoma/tumour
20003#1140888552	370133	2882	0.00612122	-0.0306318	0.042777	0.74377	enalapril
20003#1140865396	372661	354	0.0172874	-0.0871783	0.120915	0.744704	buscopan 10mg tablet
20003#1140884516	368702	4313	0.00498384	-0.0251722	0.0350717	0.74572	thyroxine product
20003#1140864916	372995	20	-0.0727388	-0.522006	0.3618	0.747205	stilnoct 5mg tablet
20003#1140863098	372950	65	0.0397121	-0.204344	0.279184	0.747559	sudafed 60mg tablet
20004#1570	372976	39	0.0512504	-0.264612	0.359547	0.747684	ileostomy surgery
20003#1141180644	372966	49	0.0457815	-0.236281	0.321752	0.747856	cefradine
20003#1140862236	372620	395	0.0161459	-0.0827729	0.114334	0.748147	atrovent 20micrograms inhaler
20003#1141180036	372242	773	0.0115421	-0.0592004	0.0819056	0.748485	fybogel orange s/f granules
20003#1140884544	373004	11	0.0951142	-0.500697	0.664146	0.749417	leuprorelin
20003#1140926004	373001	14	0.08448	-0.444615	0.591757	0.749668	entocort cr 3mg m/r capsule
20003#1140928290	372998	17	0.0766649	-0.402856	0.538371	0.749832	physiotens 200micrograms tablet
20002#1439	372776	239	-0.0206328	-0.148034	0.105644	0.749879	hiv/aids
20003#1140877892	372802	213	0.0216955	-0.113078	0.155086	0.751152	voltarol emulgel
20003#1140878530	372916	99	0.0317237	-0.166074	0.226623	0.751546	canesten 1% cream
20003#1141188658	372860	155	-0.0254852	-0.184261	0.131464	0.751689	asacol mr 400mg e/c tablet
20003#1140911830	372992	23	0.0654241	-0.346702	0.464426	0.752071	durogesic 25micrograms/hour patch
20003#1140857704	373004	11	0.0943557	-0.504765	0.664826	0.752304	ovestin 250micrograms tablet
20002#1498	372997	18	-0.075023	-0.548058	0.382927	0.752373	empyema
20003#1140860904	372800	215	-0.0215694	-0.156381	0.11194	0.752701	trandolapril
20003#1140872646	372975	40	0.0494121	-0.261983	0.353384	0.75307	amoxycillin
20003#1140862572	372233	782	-0.0111803	-0.0816199	0.0588905	0.755117	budesonide
20003#1140878328	372963	52	-0.0430393	-0.318604	0.22718	0.757326	hydromol cream
20002#1660	372414	601	-0.012631	-0.0930509	0.0673133	0.757518	rosacea
20003#1140871522	373000	15	-0.0803989	-0.600196	0.420659	0.757816	oruvail 100 m/r capsule
20002#1479	371899	1116	0.00923624	-0.0496621	0.067876	0.758061	rheumatic fever
20003#1140868472	371986	1029	0.00962218	-0.0518919	0.0708448	0.75861	vagifem 25mcg pessary
20003#1141174520	370739	2276	0.00645839	-0.0348072	0.0475976	0.758677	symbicort 100/6 turbohaler
20003#1141174756	372996	19	0.0697355	-0.383812	0.507507	0.759336	oxactin 20mg capsule
20003#1140874976	373001	14	-0.0826968	-0.62124	0.436069	0.759429	methylprednisolone
20003#1141166772	372992	23	-0.0640255	-0.480209	0.340684	0.760026	combivir tablet
20002#1087	372721	294	-0.0178349	-0.132915	0.096307	0.760367	leg claudication/ intermittent claudication
20003#99999	360357	12658	0.00275815	-0.0150014	0.0204955	0.760683	Free-text entry, unable to be coded
20003#1140917448	372984	31	0.0544792	-0.30088	0.399946	0.760732	oestradiol 1.25g/dose gel
20003#1140869366	372995	20	0.067786	-0.376015	0.495957	0.760787	levonorgestrel
20003#1141171940	372901	114	0.0284189	-0.155921	0.210193	0.760957	keppra 250mg tablet
20004#1069	372247	768	0.010938	-0.059976	0.081481	0.761816	heart surgery
20003#1140864592	373000	15	-0.0789578	-0.598548	0.42212	0.762022	lescol 20mg capsule
20003#1141163114	372948	67	-0.0371028	-0.279286	0.200901	0.762035	modafinil
20002#1472	372875	140	0.025495	-0.140685	0.189637	0.762267	emphysema
20003#1141168584	372313	702	0.011367	-0.0628473	0.0851727	0.763394	rabeprazole sodium
20003#1140867914	373000	15	-0.0785857	-0.599049	0.423312	0.76347	tranylcypromine
20003#1141171672	372993	22	0.0631857	-0.357664	0.470276	0.765032	sudafed dual relief capsule
20003#1140909780	372933	82	-0.033112	-0.252112	0.18245	0.765223	colestyramine
20003#1141180580	372997	18	-0.0708703	-0.544513	0.386391	0.765554	progynova ts 50 50micrograms patch
20003#1140923572	372873	142	0.0248078	-0.140388	0.187994	0.767151	adipine mr 10 m/r tablet
20002#1680	372980	35	-0.050436	-0.388181	0.279238	0.767186	bowen's disease
20002#1651	371565	1450	-0.00779435	-0.059551	0.0437696	0.767445	fracture lower leg / ankle
20002#1468	372898	117	-0.0274045	-0.210239	0.153084	0.767519	diabetic neuropathy/ulcers
20003#1141164828	370516	2499	-0.0059474	-0.0455473	0.0335348	0.768147	adcal-d3 1.5g/10micrograms chewable tablet
20001#1050	372881	134	0.0252933	-0.144786	0.193266	0.769334	multiple myeloma
20003#1187	368141	4874	0.00422561	-0.0241211	0.0325138	0.769921	chondroitin product
20003#1141175196	372999	16	-0.0733628	-0.574199	0.409977	0.770419	renagel 403mg capsule
20003#1140912228	372946	69	-0.0351478	-0.2737	0.199132	0.770812	b12 - cyanocobalamin prep
20003#1140870422	369900	3115	0.00522771	-0.0300967	0.0404592	0.77148	folic acid product
20003#1140878378	372938	77	-0.0331322	-0.258615	0.188772	0.77163	dovonex 50micrograms/g ointment
20004#1581	372974	41	0.0450584	-0.263287	0.34644	0.77218	haemodialysis access / fistula surgery
20004#1428	372539	476	-0.0132927	-0.103744	0.0765855	0.772626	transurethral resection bladder tumour (turbt)
20003#1141168574	372781	234	0.0187883	-0.109872	0.146149	0.773616	raloxifene hydrochloride
20003#1141179944	372993	22	-0.061963	-0.490329	0.353557	0.773677	galpharm hayfever and allergy relief 10mg tablet
20003#1140884600	363674	9341	-0.00301188	-0.0236692	0.0176163	0.774902	metformin
20002#1482	371333	1682	-0.00699511	-0.0550624	0.0408984	0.775067	chronic fatigue syndrome
20003#1141157406	373003	12	0.0814904	-0.491375	0.627877	0.775703	norethisterone product
20004#1510	351568	21447	-0.00204924	-0.0162645	0.0121535	0.77743	dilatation and curettage/d+c
20002#1082	371616	1399	0.00754065	-0.045108	0.0599873	0.778515	transient ischaemic attack (tia)
20003#1140909844	372967	48	0.0401584	-0.244457	0.318709	0.779941	ciclosporin
20003#1140925806	372969	46	0.0410071	-0.249819	0.325362	0.779978	aceclofenac
20003#1140888184	372955	60	-0.0361206	-0.292217	0.215256	0.780311	mometasone furoate 0.1% lotion
20003#1140888134	372992	23	-0.0583626	-0.475188	0.346289	0.780821	eczederm+hydrocortisone cream
20003#1140860356	373001	14	-0.0750066	-0.612642	0.443279	0.780993	beta-adalat capsule
20004#1518	372689	326	0.0153596	-0.0934652	0.123292	0.781202	ercp/endoscopic retrograde cholangiopancreatogram
20003#1141180598	372944	71	0.0327993	-0.20081	0.262391	0.781391	coversyl plus 4mg/1.25mg tablet
20003#1140868866	372995	20	0.061463	-0.38027	0.487987	0.781637	bromocriptine
20003#1140863302	372895	120	0.0252218	-0.154544	0.202539	0.78191	lorazepam
20003#1140864566	372936	79	0.0310355	-0.190513	0.248887	0.781929	cabergoline
20004#1598	372846	169	-0.0213343	-0.173188	0.128899	0.781932	nail surgery / nail removal
20003#1141167206	372929	86	-0.0300062	-0.244291	0.18084	0.782067	oestrogel 0.06% gel
20003#1140888432	372948	67	-0.0337554	-0.276128	0.204371	0.783088	potassium product
20003#1140866654	373000	15	0.0704333	-0.440563	0.561734	0.783276	tambocor 50mg tablet
20003#1141172620	372986	29	0.0505812	-0.316585	0.407603	0.784398	copaxone 20mg injection (pdr for recon)
20003#1140863144	371742	1273	-0.00768501	-0.0629221	0.0473262	0.784656	zopiclone
20003#1141167848	372919	96	0.0277276	-0.173279	0.225744	0.785369	asasantin retard m/r capsule
20003#1141174500	372976	39	-0.0436049	-0.362469	0.267642	0.786275	sibutramine
20002#1255	372500	515	0.0119301	-0.0747289	0.098037	0.786627	peripheral neuropathy
20003#1140878048	372982	33	-0.0473194	-0.394771	0.29141	0.787032	otrivine-antistin eye drops
20004#1460	370628	2387	0.00554102	-0.034755	0.0457186	0.787233	anal surgery
20004#1503	368100	4915	0.00389667	-0.0244511	0.0321851	0.787389	bunion/hallus valgus surgery
20003#1140874686	372689	326	-0.0149593	-0.124233	0.0934485	0.787649	glucophage 500mg tablet
20003#1140864070	372914	101	-0.0268111	-0.22362	0.167194	0.788032	kapake tablet
20002#1634	372240	775	0.00963992	-0.0610367	0.0799517	0.788688	fracture forearm / wrist
20002#1662	372937	78	-0.0305614	-0.255993	0.191073	0.788774	cervical erosion
20003#1140909878	372992	23	-0.0560435	-0.473238	0.348327	0.789313	vitamin d2
20003#1140928212	372966	49	-0.0381447	-0.322522	0.240555	0.790667	plendil 2.5mg m/r tablet
20003#1140872134	372963	52	0.0366964	-0.237039	0.304826	0.790733	mysoline 250mg tablet
20002#1461	372881	134	0.0228251	-0.1472	0.190661	0.791177	inflammatory bowel disease
20002#1645	372985	30	-0.0485299	-0.412443	0.306334	0.79139	fracture sternum
20002#1120	372860	155	-0.0212874	-0.180177	0.135859	0.791781	asbestosis
20003#1141187094	372996	19	0.0601806	-0.393919	0.499078	0.791882	cabren 2.5mg m/r tablet
20003#1140871542	372627	388	0.0133862	-0.0865123	0.112508	0.792051	mefenamic acid
20003#1141200440	372978	37	-0.0435332	-0.370946	0.276395	0.792189	glivec 100mg tablet
20004#1455	358036	14979	-0.0022185	-0.0187385	0.0142829	0.792268	cholecystectomy/gall bladder removal
20003#1140879544	372993	22	-0.0565656	-0.483756	0.357635	0.792317	fluvoxamine
20003#1140923920	372944	71	-0.0313389	-0.266813	0.200125	0.792519	volsaid retard 75mg m/r tablet
20003#1140875816	372959	56	0.0348608	-0.228637	0.293014	0.79342	pilocarpine
20003#1141167748	372999	16	0.0651825	-0.431381	0.543195	0.793441	solpadeine max tablet
20003#1140865010	372159	856	-0.00896189	-0.0763637	0.0580977	0.793883	viscotears liquid eye gel
20003#1141157304	372997	18	0.0611055	-0.405994	0.511731	0.794326	clotrimazole product
20003#1140909800	372973	42	0.0399689	-0.265064	0.338129	0.795167	flupentixol
20003#1141172492	372910	105	-0.0254226	-0.218723	0.165198	0.795229	micardis 20mg tablet
20003#1141157414	372998	17	-0.0631581	-0.548414	0.405769	0.795534	salicylic acid product
20004#1620	372900	115	-0.024214	-0.208691	0.157799	0.795678	lumbar puncture
20003#1141172928	372593	422	-0.012611	-0.108618	0.0827099	0.796108	neoclarityn 5mg tablet
20004#1096	372289	726	-0.00961277	-0.0827846	0.0631789	0.796292	pacemaker/defibrillator insertion
20003#1140867342	373004	11	0.0770667	-0.519895	0.647966	0.79632	clopixol 2mg tablet
20003#1140861120	372692	323	-0.0143797	-0.124122	0.0944914	0.796542	coracten sr 10mg m/r capsule
20003#1140882116	372987	28	0.0484799	-0.325215	0.41145	0.796569	morphine sulphate+atropine sulphate
20003#1140875736	372988	27	-0.0499107	-0.434642	0.324155	0.796661	fucithalmic m/r eye drops
20003#1141199858	372811	204	-0.0180633	-0.156358	0.118864	0.79699	cardioplen xl 5mg m/r tablet
20003#1140871138	372941	74	0.0298282	-0.199454	0.255032	0.797024	vitamin k product
20003#1141190160	372904	111	-0.0245032	-0.212552	0.161054	0.797146	vascalpha 5mg m/r tablet
20003#1141171050	372994	21	0.0554828	-0.374817	0.471414	0.79737	oxycontin 20mg m/r tablet
20002#1384	372893	122	0.0231865	-0.15526	0.199134	0.797622	scleroderma/systemic sclerosis
20002#1534	371085	1930	0.00585056	-0.0389677	0.0505213	0.79774	back pain
20002#1456	371423	1592	0.00643682	-0.0429065	0.0555972	0.797831	malabsorption/coeliac disease
20003#1140881748	372978	37	-0.0422449	-0.370008	0.278146	0.798455	zocor 10mg tablet
20003#1140868192	372916	99	-0.0257425	-0.225081	0.170645	0.798759	buccastem 3mg tablet
20003#1140882910	372764	251	-0.0160909	-0.140521	0.107241	0.799055	daktacort cream
20003#1140879464	371788	1227	-0.00724643	-0.0634871	0.0487605	0.800224	loperamide
20003#1141153490	372950	65	-0.0314109	-0.277374	0.210163	0.800659	amisulpride
20003#1141175756	373003	12	0.0723549	-0.501254	0.620607	0.800734	migramax sachet powder
20002#1291	372008	1007	-0.00796533	-0.0700244	0.053809	0.80091	mania/bipolar disorder/manic depression
20001#1078	372985	30	0.045701	-0.314509	0.396286	0.801151	tonsil cancer
20004#99999	365262	7753	-0.00287795	-0.0253902	0.0195977	0.80198	unclassifiable
20003#1140876098	372951	64	-0.0314124	-0.279293	0.212128	0.802212	otrivine 0.1% nasal drops
20003#1140869036	372752	263	0.0154261	-0.106103	0.135798	0.802619	ovestin 0.1% vaginal cream
20002#1537	371787	1228	-0.0071461	-0.0634206	0.0488968	0.803039	joint pain
20004#1110	372927	88	0.0264861	-0.183443	0.233143	0.803232	renal artery angioplasty +/- stent
20002#1418	372981	34	-0.0425523	-0.384693	0.290964	0.805097	chronic laryngitis
20003#1141146138	370424	2591	0.00485507	-0.0338832	0.043485	0.805692	lipitor 10mg tablet
20003#1141153186	372975	40	-0.0390469	-0.353872	0.268575	0.805853	tizanidine
20003#1140868240	372987	28	0.0461149	-0.327207	0.408548	0.806049	paracetamol product
20003#1140860714	372962	53	0.0335321	-0.237741	0.299475	0.806786	zestril 2.5mg tablet
20003#1140909864	373002	13	0.0672469	-0.482763	0.594482	0.807016	azt - azathioprine
20003#1140870486	372991	24	-0.0501193	-0.458486	0.346409	0.807291	folicin tablet
20003#1140865608	373003	12	0.0697821	-0.503313	0.61777	0.807573	famotidine
20003#1140880288	372931	84	-0.0266431	-0.243064	0.186437	0.80792	clotrimazole
20003#1141190158	372678	337	0.0132279	-0.0938732	0.119454	0.807966	cipralex 5mg tablet
20003#1140926606	370657	2358	-0.0049332	-0.0455389	0.0355513	0.811516	salbutamol 100micrograms spacehaler
20002#1286	351755	21260	-0.00168759	-0.0155771	0.0121891	0.811674	depression
20003#1140860840	372615	400	0.0119065	-0.0864433	0.109549	0.811777	nitrolingual 400micrograms spray
20003#1141191312	372944	71	0.0280475	-0.205787	0.257547	0.812475	calfovit d3 powder for oral suspension
20004#1547	372690	325	-0.0131936	-0.12263	0.0953852	0.812495	cystoscopy
20002#1377	372228	787	-0.00847985	-0.0788122	0.0614844	0.812715	polymyalgia rheumatica
20003#1140874104	372971	44	0.0354685	-0.261775	0.326083	0.813127	dapsone
20002#1457	371525	1490	0.00612953	-0.0448128	0.0568825	0.813227	duodenal ulcer
20003#1140878324	372874	141	-0.0198471	-0.186425	0.144707	0.814275	oilatum cream
20003#1141164086	372335	680	0.00898993	-0.0664233	0.08398	0.81475	salmeterol+fluticasone propionate
20004#1458	329197	43818	-0.00119524	-0.0111971	0.00880098	0.814764	appendicectomy
20002#1257	371922	1093	-0.00710609	-0.0667012	0.0522301	0.814822	trapped nerve/compressed nerve
20003#1140880072	372922	93	0.0242491	-0.180442	0.225658	0.814971	gamolenic acid
20004#1538	372760	255	-0.014718	-0.138663	0.108049	0.815113	salpingectomy
20003#1141177826	372957	58	-0.0307192	-0.29153	0.225377	0.81585	micropirin 75mg e/c tablet
20003#1140872152	372991	24	-0.0477302	-0.45571	0.348422	0.81615	rivotril 500mcg tablet
20003#1140928878	372886	129	0.0204216	-0.152957	0.19142	0.816211	zumenon 1mg tablet
20003#1140923022	372361	654	-0.00912058	-0.08635	0.0676495	0.816419	arimidex 1mg tablet
20003#1140861806	370815	2200	0.00491594	-0.0371838	0.0468905	0.818712	aspirin 75mg tablet
20003#1140860292	373004	11	0.0687283	-0.531171	0.642293	0.818791	pindolol
20002#1345	372975	40	-0.0363188	-0.350933	0.271052	0.819032	pemphigoid/pemphigus
20003#1141152590	372695	320	0.0125834	-0.0973809	0.121675	0.821852	glimepiride
20001#1020	372482	533	0.00975393	-0.075491	0.094469	0.822014	large bowel cancer/colorectal cancer
20004#1365	371728	1287	0.0062821	-0.0486788	0.0610091	0.822366	breast surgery
20003#1140868456	372933	82	-0.0249198	-0.244298	0.190797	0.822396	oestradiol product
20003#1140852766	372955	60	-0.0289432	-0.285453	0.222787	0.823414	vitamin a+d capsule
20003#1141171100	372865	150	0.018196	-0.142717	0.177075	0.823523	exemestane
20002#1114	372122	893	0.00743212	-0.0584478	0.0729875	0.824582	bronchiectasis
20004#1566	373002	13	0.0612308	-0.490801	0.591888	0.824863	peptic ulcer surgery
20003#1140875766	372997	18	0.0519135	-0.416347	0.503679	0.825146	fluorometholone
20003#1140882104	372975	40	-0.0350785	-0.34983	0.272324	0.825153	hyoscine
20004#1358	372359	656	0.00862245	-0.0683265	0.0851114	0.825656	hysterectomy with oophorectomy
20001#1052	372671	344	0.0118596	-0.0941165	0.117005	0.825726	hodgkins lymphoma / hodgkins disease
20002#1404	372989	26	-0.0431812	-0.433578	0.33699	0.826283	male infertility
20003#1140871712	373003	12	0.062982	-0.51128	0.612214	0.826364	oramorph sr 10mg m/r tablet
20003#1140872236	372984	31	-0.0394793	-0.397248	0.309078	0.826668	neurontin 100mg capsule
20003#1141192916	372286	729	-0.00810575	-0.0811177	0.0645139	0.827292	rino clenil 50micrograms nasal spray
20003#1141166196	373004	11	-0.0663741	-0.676612	0.514299	0.827368	etonogestrel
20003#1140866802	373001	14	-0.0585662	-0.595809	0.458174	0.827792	half beta-prograne 80mg m/r capsule
20003#1140879810	372974	41	0.0339271	-0.275052	0.335991	0.827796	nicardipine
20003#2038459888	372953	62	0.0274172	-0.222824	0.272993	0.828443	cyclosporin
20004#1104	372736	279	0.0129692	-0.104955	0.129911	0.828643	aortic aneurysm/repair or stent
20004#1597	372385	630	0.00862552	-0.0697231	0.0865238	0.828682	skin graft
20003#1140874346	372993	22	0.0456925	-0.376044	0.454037	0.829322	miconazole
20003#1140875642	372972	43	-0.03305	-0.336807	0.264137	0.829393	ketoprofen 2.5% gel
20003#1140923402	372657	358	0.0113761	-0.0927115	0.114652	0.829725	co-amilofruse
20003#1140866078	371861	1154	0.00633853	-0.0516509	0.0640838	0.830014	indapamide
20004#1102	372786	229	0.0141708	-0.115896	0.143038	0.830151	fem-pop bypass/leg artery bypass
20003#1141145996	373002	13	0.0590849	-0.492006	0.587082	0.83033	imuran 10mg tablet
20003#1140860192	373001	14	0.0571634	-0.476029	0.569437	0.830538	nadolol
20003#1141168344	373005	10	0.067336	-0.56333	0.668321	0.830682	accolate 20mg tablet
20003#1140875392	372854	161	0.0168273	-0.138347	0.170143	0.830705	plaquenil 200mg tablet
20003#1140869848	371016	1999	-0.00474183	-0.048844	0.0392155	0.832825	methotrexate
20003#1140861970	372996	19	-0.0485247	-0.507407	0.395452	0.833316	lipostat 10mg tablet
20003#2038459704	372436	579	-0.00875577	-0.0905855	0.0725824	0.833401	carbamazepine
20003#1140868772	372887	128	0.0185308	-0.155527	0.190239	0.833625	didronel 200mg tablet
20003#1141145900	372942	73	-0.0246053	-0.256965	0.203642	0.834175	femara 2.5mg tablet
20003#1140925930	373004	11	-0.0633923	-0.669661	0.517669	0.83454	movelat relief gel
20003#1140865382	372905	110	-0.0199277	-0.208601	0.16608	0.834877	merbentyl 10mg tablet
[truncated: 358 more rows]
