# Supplementary material for: Chromosome 1q21.2 and additional loci influence risk of spontaneous coronary artery dissection and myocardial infarction
Source: Nat Commun. 2020 Sep 4;11:4432. doi: 10.1038/s41467-020-17558-x (PMC7474092; doi:10.1038/s41467-020-17558-x)
Supplement: Supplementary file 10 — Supplementary Data 8 [file 41467_2020_17558_MOESM10_ESM.xlsx]

## Sheet: Supplementary data 8
Supplementary data 8. ICD codes used to exclude arterial diseases and connective tissue disorders from the MGI control group.
ICD9/10 Code
441.1
441.2
441.3
441.4
441.5
441.6
441.7
441.9
I71.2
I71.3
I71.4
I71.5
I71.6
I71.8
I71.9
I71.1
441
441.01
441.02
441.03
I71.00
I71.02
I71.03
I71.0
I71.01
414
414.01
414.02
414.03
414.05
414.06
414.07
414.21
414.3
414.4
437
440
440.1
440.2
440.22
440.23
440.24
440.29
440.3
440.31
440.32
440.8
440.9
I25.10
I25.110
I25.111
I25.118
I25.119
I25.700
I25.701
I25.708
I25.709
I25.710
I25.718
I25.719
I25.720
I25.721
I25.728
I25.729
I25.730
I25.738
I25.739
I25.750
I25.751
I25.758
I25.759
I25.769
I25.790
I25.791
I25.798
I25.799
I25.810
I25.811
I25.812
I25.83
I25.84
I67.2
I70.0
I70.1
I70.201
I70.202
I70.203
I70.208
I70.209
I70.211
I70.212
I70.213
I70.218
I70.221
I70.222
I70.223
I70.228
I70.229
I70.231
I70.232
I70.233
I70.234
I70.235
I70.241
I70.242
I70.243
I70.244
I70.245
I70.248
I70.25
I70.261
I70.262
I70.263
I70.269
I70.292
I70.293
I70.298
I70.299
I70.301
I70.302
I70.303
I70.308
I70.311
I70.312
I70.313
I70.318
I70.319
I70.322
I70.323
I70.328
I70.331
I70.332
I70.333
I70.334
I70.335
I70.342
I70.343
I70.344
I70.345
I70.348
I70.391
I70.399
I70.401
I70.402
I70.403
I70.408
I70.409
I70.411
I70.412
I70.421
I70.422
I70.423
I70.431
I70.432
I70.434
I70.435
I70.438
I70.439
I70.443
I70.444
I70.449
I70.461
I70.491
I70.492
I70.502
I70.512
I70.513
I70.521
I70.522
I70.523
I70.532
I70.534
I70.561
I70.592
I70.601
I70.609
I70.611
I70.612
I70.613
I70.621
I70.622
I70.633
I70.634
I70.639
I70.643
I70.644
I70.645
I70.661
I70.712
I70.729
I70.734
I70.8
I70.90
I70.91
433.1
433.11
I65.21
I65.22
I65.23
I65.29
I65.2
414
414.01
414.02
414.03
414.04
414.05
414.06
414.07
I25.10
I25.11
I25.110
I25.111
I25.118
I25.119
I25.1
I11.0
I11.9
I12.0
I12.9
I13.0
I13.10
I13.11
I13.2
I13.9
I14.0
I14.9
I15.0
I15.1
I15.2
I15.8
I15.9
I10
402
402.01
402.1
402.11
402.9
402.91
403
403.01
403.1
403.11
403.9
403.91
404
404.01
404.02
404.03
404.1
404.11
404.12
404.13
404.9
404.91
404.92
404.93
405
405.01
405.1
405.11
405.9
405.91
401
401.1
401.9
443.89
443.9
I73.89
I73.9
